# Supplementary material for: Hexaaqua­cobalt(II) 5,5′-(propane-1,3-diyldithio)bis­(1H-tetra­zole-1-acetate)
Source: Acta Crystallogr Sect E Struct Rep Online. 2009 Jul 29;65(Pt 8):m1006. doi: 10.1107/S1600536809028463 (PMC2977396; doi:10.1107/S1600536809028463)
Supplement: Supplementary file 1 [file e-65-m1006-sup1.cif]

##############################################################################
###                                                                        ###
###        Electronic paper (Acta Crystallographica Section E)             ###
###                                                                        ###
##############################################################################
#                                                                            #
# This CIF contains the data in a paper accepted for publication in Acta     #
# Crystallographica Section E. It conforms to the requirements of Notes      #
# for Authors for Section E, and has been peer reviewed under the auspices   #
# of the IUCr Commission on Journals.                                        #
#                                                                            #
# Full details of the Crystallographic Information File format               #
# are given in the paper "The Crystallographic Information File (CIF):       #
# a New Standard Archive File for Crystallography" by S. R. Hall, F. H.      #
# Allen and I. D. Brown [Acta Cryst. (1991), A47, 655-685].                  #
#                                                                            #
# The current version of the core CIF dictionary is obtainable from          #
# ftp://ftp.iucr.org/pub/cif_core.dic. The current version number is 2.4.    #
#                                                                            #
# Software is freely available for graphical display of the structure(s) in  #
# this CIF.  For information consult the CIF home page http://www.iucr.org/  #
# cif/home.html                                                              #
#                                                                            #
# This file may be used for bona fide research purposes within the           #
# scientific community so long as proper attribution is given to the journal # 
# article from which it was obtained.                                        #
#                                                                            #
##############################################################################
                                             
data_I
_audit_creation_method     SHELXL-97
_chemical_name_systematic
;
Hexaaquacobalt(II)
5,5'-(propane-1,3-diyldithio)bis(1<i>H</i>-tetrazole-1-acetate)
;
_chemical_name_common     ?
_chemical_formula_moiety     'Co H12 O6 2+, C9 H10 N8 O4 S2 2-'
_chemical_formula_sum     'C9 H22 Co N8 O10 S2'
_chemical_formula_iupac     '[Co (H2 O)6] (C9 H10 N8 O4 S2)'
_chemical_formula_weight     525.42
_chemical_melting_point     ?
_symmetry_cell_setting     monoclinic
_symmetry_space_group_name_H-M     'C 2/c'
_symmetry_space_group_name_Hall     '-C 2yc'
loop_
    _symmetry_equiv_pos_as_xyz
    'x, y, z'
    '-x, y, -z+1/2'
    'x+1/2, y+1/2, z'
    '-x+1/2, y+1/2, -z+1/2'
    '-x, -y, -z'
    'x, -y, z-1/2'
    '-x+1/2, -y+1/2, -z'
    'x+1/2, -y+1/2, z-1/2'
_cell_length_a     19.420(2)
_cell_length_b     7.9069(11)
_cell_length_c     13.7356(17)
_cell_angle_alpha     90.00
_cell_angle_beta     112.957(2)
_cell_angle_gamma     90.00
_cell_volume     1942.1(4)
_cell_formula_units_Z     4
_cell_measurement_reflns_used     3230
_cell_measurement_theta_min     2.817
_cell_measurement_theta_max     28.005
_cell_measurement_temperature     298(2)
_exptl_crystal_description     block
_exptl_crystal_colour     pink
_exptl_crystal_size_max     0.38
_exptl_crystal_size_mid     0.35
_exptl_crystal_size_min     0.20
_exptl_crystal_density_diffrn     1.797
_exptl_crystal_density_meas     ?
_exptl_crystal_density_method     'not measured'
_exptl_crystal_F_000     1084
_exptl_absorpt_coefficient_mu     1.168
_exptl_absorpt_correction_type     multi-scan
_exptl_absorpt_process_details     '(SADABS; Bruker, 1997)'
_exptl_absorpt_correction_T_min     0.6651
_exptl_absorpt_correction_T_max     0.7999
_exptl_special_details
;
;
_diffrn_ambient_temperature     298(2)
_diffrn_radiation_type     MoK\a
_diffrn_radiation_wavelength     0.71073
_diffrn_radiation_source     'fine-focus sealed tube'
_diffrn_radiation_monochromator     graphite
_diffrn_measurement_device_type     'Bruker SMART CCD area-detector'
_diffrn_measurement_method     '\f and \w'
_diffrn_detector_area_resol_mean     ?
_diffrn_reflns_number     4714
_diffrn_reflns_av_R_equivalents     0.0235
_diffrn_reflns_av_sigmaI/netI     0.0238
_diffrn_reflns_theta_min     2.28
_diffrn_reflns_theta_max     25.01
_diffrn_reflns_theta_full     25.01
_diffrn_measured_fraction_theta_max     0.998
_diffrn_measured_fraction_theta_full     0.998
_diffrn_reflns_limit_h_min     -22
_diffrn_reflns_limit_h_max     22
_diffrn_reflns_limit_k_min     -5
_diffrn_reflns_limit_k_max     9
_diffrn_reflns_limit_l_min     -16
_diffrn_reflns_limit_l_max     16
_diffrn_standards_number     ?
_diffrn_standards_interval_count     ?
_diffrn_standards_interval_time     ?
_diffrn_standards_decay_%     ?
_refine_special_details
;
Refinement of <i>F</i>^2^ against ALL reflections. The weighted <i>R</i>-factor
<i>wR</i> and goodness of fit <i>S</i> are based on <i>F</i>^2^, conventional
<i>R</i>-factors <i>R</i> are based on <i>F</i>, with <i>F</i> set to zero for
negative <i>F</i>^2^. The threshold expression of <i>F</i>^2^ >
\s(<i>F</i>^2^) is used only for calculating <i>R</i>-factors(gt) <i>etc</i>.
and is not relevant to the choice of reflections for refinement.
<i>R</i>-factors based on <i>F</i>^2^ are statistically about twice as large
as those based on <i>F</i>, and <i>R</i>- factors based on ALL data will be
even larger.
;
_reflns_number_total     1716
_reflns_number_gt     1518
_reflns_threshold_expression     I>2\s(I)
_refine_ls_structure_factor_coef     Fsqd
_refine_ls_matrix_type     full
_refine_ls_R_factor_all     0.0300
_refine_ls_R_factor_gt     0.0249
_refine_ls_wR_factor_gt     0.0635
_refine_ls_wR_factor_ref     0.0678
_refine_ls_goodness_of_fit_ref     1.021
_refine_ls_restrained_S_all     1.021
_refine_ls_number_reflns     1716
_refine_ls_number_parameters     142
_refine_ls_number_restraints     0
_refine_ls_hydrogen_treatment     mixed
_refine_ls_weighting_scheme     calc
_refine_ls_weighting_details
              'calc w=1/[\s^2^(Fo^2^)+(0.0317P)^2^+3P] where P=(Fo^2^+2Fc^2^)/3'
_atom_sites_solution_hydrogens     geom
_atom_sites_solution_primary     direct
_atom_sites_solution_secondary     difmap
_refine_ls_shift/su_max     0.000
_refine_ls_shift/su_mean     0.000
_refine_diff_density_max     0.235
_refine_diff_density_min     -0.364
_refine_ls_extinction_method     none
_refine_ls_extinction_coef     ?
loop_
    _atom_type_symbol
    _atom_type_description
    _atom_type_scat_dispersion_real
    _atom_type_scat_dispersion_imag
    _atom_type_scat_source
    'C' 'C' 0.0033 0.0016
                         'International Tables Vol C Tables 4.2.6.8 and 6.1.1.4'
    'H' 'H' 0.0000 0.0000
                         'International Tables Vol C Tables 4.2.6.8 and 6.1.1.4'
    'N' 'N' 0.0061 0.0033
                         'International Tables Vol C Tables 4.2.6.8 and 6.1.1.4'
    'O' 'O' 0.0106 0.0060
                         'International Tables Vol C Tables 4.2.6.8 and 6.1.1.4'
    'Co' 'Co' 0.3494 0.9721
                         'International Tables Vol C Tables 4.2.6.8 and 6.1.1.4'
    'S' 'S' 0.1246 0.1234
                         'International Tables Vol C Tables 4.2.6.8 and 6.1.1.4'
_computing_data_collection     'SMART (Bruker, 1997)'
_computing_cell_refinement     'SAINT (Bruker, 1997)'
_computing_data_reduction     'SAINT (Bruker, 1997)'
_computing_structure_solution     'SHELXS97 (Sheldrick, 2008)'
_computing_structure_refinement     'SHELXL97 (Sheldrick, 2008)'
_computing_molecular_graphics     'SHELXTL (Sheldrick, 2008)'
_computing_publication_material
                             'SHELXTL (Sheldrick, 2008) and PLATON (Spek, 2009)'
loop_
    _atom_site_type_symbol
    _atom_site_label
    _atom_site_fract_x
    _atom_site_fract_y
    _atom_site_fract_z
    _atom_site_U_iso_or_equiv
    _atom_site_adp_type
    _atom_site_calc_flag
    _atom_site_refinement_flags
    _atom_site_occupancy
    _atom_site_disorder_assembly
    _atom_site_disorder_group
    Co Co1 0.2500 0.2500 0.0000 0.01988(13) Uani d S 1 . .
    S S1 0.43307(3) 0.19008(9) 0.57138(5) 0.03941(18) Uani d . 1 . .
    O O1 0.31180(8) 0.09876(18) 0.31741(11) 0.0285(3) Uani d . 1 . .
    O O2 0.23139(9) 0.23926(18) 0.36776(14) 0.0344(4) Uani d . 1 . .
    O O3 0.30995(8) 0.07215(18) 0.11553(11) 0.0263(3) Uani d . 1 . .
    H H3A 0.3132 0.0970 0.1774 0.032 Uiso d R 1 . .
    H H3B 0.3001 -0.0328 0.1066 0.032 Uiso d R 1 . .
    O O4 0.32343(8) 0.43840(19) 0.09350(12) 0.0298(3) Uani d . 1 . .
    H H4A 0.3105 0.5351 0.1074 0.036 Uiso d R 1 . .
    H H4B 0.3708 0.4302 0.1214 0.036 Uiso d R 1 . .
    O O5 0.18294(8) 0.30070(18) 0.08298(11) 0.0262(3) Uani d . 1 . .
    H H5A 0.1885 0.3941 0.1158 0.031 Uiso d R 1 . .
    H H5B 0.1362 0.2841 0.0519 0.031 Uiso d R 1 . .
    N N1 0.41422(9) 0.3568(2) 0.39209(13) 0.0222(4) Uani d . 1 . .
    N N2 0.45252(10) 0.4106(2) 0.33400(14) 0.0284(4) Uani d . 1 . .
    N N3 0.52125(10) 0.3673(2) 0.38552(14) 0.0314(4) Uani d . 1 . .
    N N4 0.52993(10) 0.2844(2) 0.47718(14) 0.0287(4) Uani d . 1 . .
    C C1 0.46251(12) 0.2798(3) 0.47931(16) 0.0237(4) Uani d . 1 . .
    C C2 0.28859(12) 0.2281(2) 0.34801(15) 0.0225(4) Uani d . 1 . .
    C C3 0.33493(11) 0.3904(3) 0.36361(17) 0.0246(4) Uani d . 1 . .
    H H3C 0.3160 0.4558 0.2988 0.030 Uiso calc R 1 . .
    H H3D 0.3290 0.4578 0.4188 0.030 Uiso calc R 1 . .
    C C4 0.52031(11) 0.1138(3) 0.67099(16) 0.0282(5) Uani d . 1 . .
    H H4C 0.5467 0.0439 0.6387 0.034 Uiso calc R 1 . .
    H H4D 0.5522 0.2081 0.7063 0.034 Uiso calc R 1 . .
    C C5 0.5000 0.0101(4) 0.7500 0.0268(6) Uani d S 1 . .
    H H5 0.5438(12) -0.061(3) 0.7883(18) 0.033(6) Uiso d . 1 . .
loop_
    _atom_site_aniso_label
    _atom_site_aniso_U_11
    _atom_site_aniso_U_22
    _atom_site_aniso_U_33
    _atom_site_aniso_U_12
    _atom_site_aniso_U_13
    _atom_site_aniso_U_23
    Co1 0.0184(2) 0.0201(2) 0.0220(2) 0.00018(14) 0.00878(16) -0.00122(15)
    S1 0.0235(3) 0.0601(4) 0.0348(3) 0.0030(3) 0.0115(3) 0.0230(3)
    O1 0.0354(9) 0.0223(8) 0.0279(8) 0.0004(6) 0.0124(7) 0.0000(6)
    O2 0.0315(9) 0.0284(9) 0.0507(10) -0.0033(7) 0.0239(8) 0.0010(7)
    O3 0.0293(8) 0.0234(7) 0.0267(8) 0.0031(6) 0.0115(6) 0.0008(6)
    O4 0.0196(7) 0.0275(8) 0.0386(9) -0.0016(6) 0.0073(6) -0.0095(7)
    O5 0.0225(7) 0.0268(8) 0.0313(8) -0.0010(6) 0.0126(6) -0.0066(6)
    N1 0.0205(9) 0.0233(9) 0.0236(9) -0.0013(7) 0.0096(7) 0.0014(7)
    N2 0.0279(10) 0.0347(10) 0.0260(9) -0.0019(8) 0.0141(8) 0.0019(8)
    N3 0.0265(10) 0.0405(11) 0.0302(10) -0.0008(8) 0.0144(8) 0.0018(8)
    N4 0.0228(9) 0.0340(10) 0.0300(10) -0.0008(8) 0.0112(8) 0.0010(8)
    C1 0.0231(11) 0.0255(11) 0.0225(10) -0.0012(8) 0.0089(9) -0.0006(8)
    C2 0.0243(11) 0.0232(11) 0.0179(10) 0.0008(8) 0.0059(8) 0.0040(8)
    C3 0.0204(10) 0.0223(10) 0.0304(11) 0.0019(8) 0.0090(9) 0.0018(9)
    C4 0.0231(11) 0.0357(12) 0.0236(10) 0.0023(9) 0.0066(9) 0.0007(9)
    C5 0.0282(17) 0.0277(16) 0.0211(15) 0.000 0.0061(13) 0.000
_geom_special_details
;
All e.s.d.'s (except the e.s.d. in the dihedral angle between two l.s. planes)
are estimated using the full covariance matrix. The cell e.s.d.'s are taken
into account individually in the estimation of e.s.d.'s in distances, angles
and torsion angles; correlations between e.s.d.'s in cell parameters are only
used when they are defined by crystal symmetry. An approximate (isotropic)
treatment of cell e.s.d.'s is used for estimating e.s.d.'s involving l.s.
planes.
;
loop_
    _geom_bond_atom_site_label_1
    _geom_bond_atom_site_label_2
    _geom_bond_site_symmetry_2
    _geom_bond_distance
    _geom_bond_publ_flag
    Co1 O3 . 2.1000(14) ?
    Co1 O3 7 2.1000(14) ?
    Co1 O4 7 2.1150(14) ?
    Co1 O4 . 2.1150(14) ?
    Co1 O5 7 2.0770(13) ?
    Co1 O5 . 2.0770(13) ?
    S1 C1 . 1.730(2) ?
    S1 C4 . 1.816(2) ?
    O1 C2 . 1.254(2) ?
    O2 C2 . 1.245(3) ?
    O3 H3A . 0.8500 ?
    O3 H3B . 0.8500 ?
    O4 H4A . 0.8499 ?
    O4 H4B . 0.8499 ?
    O5 H5A . 0.8500 ?
    O5 H5B . 0.8500 ?
    N1 N2 . 1.354(2) ?
    N1 C1 . 1.345(3) ?
    N1 C3 . 1.458(3) ?
    N2 N3 . 1.290(2) ?
    N3 N4 . 1.370(3) ?
    N4 C1 . 1.321(3) ?
    C2 C3 . 1.533(3) ?
    C3 H3C . 0.9700 ?
    C3 H3D . 0.9700 ?
    C4 C5 . 1.529(3) ?
    C4 H4C . 0.9700 ?
    C4 H4D . 0.9700 ?
    C5 C4 2_656 1.529(3) ?
    C5 H5 . 0.98(2) ?
loop_
    _geom_angle_atom_site_label_1
    _geom_angle_atom_site_label_2
    _geom_angle_atom_site_label_3
    _geom_angle_site_symmetry_1
    _geom_angle_site_symmetry_3
    _geom_angle
    _geom_angle_publ_flag
    O3 Co1 O3 . 7 180.00(12) ?
    O3 Co1 O4 . 7 91.78(6) ?
    O3 Co1 O4 7 7 88.22(6) ?
    O3 Co1 O4 . . 88.22(6) ?
    O3 Co1 O4 7 . 91.78(6) ?
    O4 Co1 O4 7 . 180.00(14) ?
    O5 Co1 O3 7 . 90.23(6) ?
    O5 Co1 O3 . . 89.77(6) ?
    O5 Co1 O3 7 7 89.77(6) ?
    O5 Co1 O3 . 7 90.23(6) ?
    O5 Co1 O4 7 7 87.10(6) ?
    O5 Co1 O4 . 7 92.90(6) ?
    O5 Co1 O4 7 . 92.90(6) ?
    O5 Co1 O4 . . 87.10(6) ?
    O5 Co1 O5 7 . 180.00(10) ?
    C1 N1 N2 . . 108.35(16) ?
    C1 N1 C3 . . 128.18(17) ?
    N2 N1 C3 . . 123.36(16) ?
    N3 N2 N1 . . 106.36(16) ?
    N2 N3 N4 . . 111.19(16) ?
    C1 N4 N3 . . 105.41(17) ?
    Co1 O3 H3A . . 113.8 ?
    Co1 O3 H3B . . 121.1 ?
    H3A O3 H3B . . 107.2 ?
    Co1 O4 H4A . . 125.6 ?
    Co1 O4 H4B . . 125.1 ?
    H4A O4 H4B . . 109.2 ?
    Co1 O5 H5A . . 118.7 ?
    Co1 O5 H5B . . 118.1 ?
    H5A O5 H5B . . 106.9 ?
    C1 S1 C4 . . 102.11(10) ?
    N4 C1 N1 . . 108.69(18) ?
    N4 C1 S1 . . 129.81(17) ?
    N1 C1 S1 . . 121.49(16) ?
    O2 C2 O1 . . 126.76(19) ?
    O2 C2 C3 . . 115.80(18) ?
    O1 C2 C3 . . 117.44(18) ?
    N1 C3 C2 . . 112.70(16) ?
    N1 C3 H3C . . 109.1 ?
    C2 C3 H3C . . 109.1 ?
    N1 C3 H3D . . 109.1 ?
    C2 C3 H3D . . 109.1 ?
    H3C C3 H3D . . 107.8 ?
    S1 C4 H4C . . 110.4 ?
    S1 C4 H4D . . 110.4 ?
    C5 C4 S1 . . 106.84(12) ?
    C5 C4 H4C . . 110.4 ?
    C5 C4 H4D . . 110.4 ?
    H4C C4 H4D . . 108.6 ?
    C4 C5 C4 . 2_656 115.2(3) ?
    C4 C5 H5 . . 106.0(13) ?
    C4 C5 H5 2_656 . 109.5(13) ?
loop_
    _geom_torsion_atom_site_label_1
    _geom_torsion_atom_site_label_2
    _geom_torsion_atom_site_label_3
    _geom_torsion_atom_site_label_4
    _geom_torsion_site_symmetry_1
    _geom_torsion_site_symmetry_2
    _geom_torsion_site_symmetry_3
    _geom_torsion_site_symmetry_4
    _geom_torsion
    _geom_torsion_publ_flag
    C1 N1 N2 N3 . . . . -0.2(2) ?
    C3 N1 N2 N3 . . . . 176.28(18) ?
    N1 N2 N3 N4 . . . . 0.3(2) ?
    N2 N3 N4 C1 . . . . -0.2(2) ?
    N3 N4 C1 N1 . . . . 0.1(2) ?
    N3 N4 C1 S1 . . . . 178.55(17) ?
    N2 N1 C1 N4 . . . . 0.1(2) ?
    C3 N1 C1 N4 . . . . -176.20(19) ?
    N2 N1 C1 S1 . . . . -178.54(15) ?
    C3 N1 C1 S1 . . . . 5.2(3) ?
    C4 S1 C1 N4 . . . . 3.5(2) ?
    C4 S1 C1 N1 . . . . -178.16(17) ?
    C1 N1 C3 C2 . . . . -63.3(3) ?
    N2 N1 C3 C2 . . . . 120.9(2) ?
    O2 C2 C3 N1 . . . . 150.83(18) ?
    O1 C2 C3 N1 . . . . -28.9(3) ?
    C1 S1 C4 C5 . . . . -172.50(15) ?
    S1 C4 C5 C4 . . . 2_656 -77.35(11) ?
loop_
    _geom_hbond_atom_site_label_D
    _geom_hbond_atom_site_label_H
    _geom_hbond_atom_site_label_A
    _geom_hbond_site_symmetry_A
    _geom_hbond_distance_DH
    _geom_hbond_distance_HA
    _geom_hbond_distance_DA
    _geom_hbond_angle_DHA
    _geom_hbond_publ_flag
    O3 H3A O1 . 0.85 1.93 2.767(2) 166.2 y
    O4 H4A O2 4 0.85 1.90 2.742(2) 172.0 y
    O4 H4B N3 2_655 0.85 2.19 2.970(2) 151.9 y
    O5 H5A O1 4 0.85 1.86 2.7069(19) 173.0 y
    O5 H5B N4 8_455 0.85 1.99 2.833(2) 172.9 y
data_global
_journal_date_recd_electronic     2009-07-16
_journal_date_accepted     2009-07-18
_journal_name_full     'Acta Crystallographica, Section E'
_journal_year     2009
_journal_volume     65
_journal_issue      8
_journal_page_first     m1006
_journal_page_last     m1006
_journal_paper_category     QM
_journal_coeditor_code     HK2740
_publ_contact_author_name
;Hong Liang
;
_publ_contact_author_address
;
College of Chemistry and Chemical Engineering,
Guangxi Normal University,
Guilin, Guangxi, 541004
People's Republic of China
;
_publ_contact_author_email     gxnuchem312@yahoo.com.cn
_publ_contact_author_fax     86-773-5845973
_publ_contact_author_phone     86-773-5845475
_publ_section_title
;
Hexaaquacobalt(II)
5,5'-(propane-1,3-diyldithio)bis(1<i>H</i>-tetrazole-1-acetate)
;
loop_
    _publ_author_name
    _publ_author_footnote
    _publ_author_address
    'Wan-Ling Liang' .
;
College of Chemistry and Chemical Engineering,
Guangxi Normal University,
Guilin, Guangxi 541004
People's Republic of China
;
    'Qing Yu' .
;
College of Chemistry and Chemical Engineering,
Guangxi Normal University,
Guilin, Guangxi 541004
People's Republic of China
;
    'Xiu-Qing Zhang' .
;
College of Chemistry and Chemical Engineering,
Guangxi Normal University,
Guilin, Guangxi 541004
People's Republic of China
;
    'Jiang-Ke Qin' .
;
College of Chemistry and Chemical Engineering,
Guangxi Normal University,
Guilin, Guangxi 541004
People's Republic of China
;
    'Hong Liang' .
;
College of Chemistry and Chemical Engineering,
Guangxi Normal University,
Guilin, Guangxi 541004
People's Republic of China
;
