# Supplementary material for: Hexaaqua­cobalt(II) 5,5′-(propane-1,3-diyldithio)bis­(1H-tetra­zole-1-acetate)
Source: Acta Crystallogr Sect E Struct Rep Online. 2009 Jul 29;65(Pt 8):m1006. doi: 10.1107/S1600536809028463 (PMC2977396; doi:10.1107/S1600536809028463)
Supplement: Supplementary file 2 [file e-65-m1006-Isup2.hkl]

# 
# h,k,l, Fc-squared, Fo-squared, sigma(Fo-squared) and status flag 
# 
data_I
_shelx_title ' 080720g in C2/c' 
_shelx_refln_list_code          4 
_shelx_F_calc_maximum      269.49 
_exptl_crystal_F_000      1084.00 
_reflns_d_resolution_high  0.8406 
 
loop_ 
 _symmetry_equiv_pos_as_xyz 
 'x, y, z' 
 '-x, y, -z+1/2' 
 'x+1/2, y+1/2, z' 
 '-x+1/2, y+1/2, -z+1/2' 
 '-x, -y, -z' 
 'x, -y, z-1/2' 
 '-x+1/2, -y+1/2, -z' 
 'x+1/2, -y+1/2, z-1/2' 
 
_cell_length_a    19.4202 
_cell_length_b     7.9069 
_cell_length_c    13.7356 
_cell_angle_alpha  90.000 
_cell_angle_beta  112.957 
_cell_angle_gamma  90.000 
 
_shelx_F_squared_multiplier     1.000 
 
loop_ 
 _refln_index_h 
 _refln_index_k 
 _refln_index_l 
 _refln_F_squared_calc 
 _refln_F_squared_meas 
 _refln_F_squared_sigma 
 _refln_observed_status 
   2   0   0     2414.68     2294.44     53.49 o 
   4   0   0    64241.54    58742.64   1192.08 o 
   6   0   0     1060.65     1080.81     35.82 o 
   8   0   0    25814.11    28373.42    585.34 o 
  10   0   0     2916.68     3256.76     91.53 o 
  12   0   0     6175.39     6060.94    154.37 o 
  14   0   0     7266.29     7166.97    183.13 o 
  16   0   0     5853.53     6228.27    170.65 o 
  20   0   0      283.36      269.25     36.65 o 
   1   1   0      206.84      237.90      4.70 o 
   3   1   0      306.82      399.97     16.29 o 
   5   1   0     3933.06     4142.95     60.91 o 
   7   1   0     2276.43     2039.92     41.86 o 
   9   1   0      786.41     1015.75     41.85 o 
  11   1   0      818.71      811.65     27.22 o 
  13   1   0      173.18      188.14     16.45 o 
  15   1   0     4026.89     3618.44    115.85 o 
  17   1   0       85.38       85.58     16.18 o 
  19   1   0       74.49       48.63     15.86 o 
  21   1   0       55.74       63.26     18.01 o 
   0   2   0    48917.24    49822.98    683.11 o 
   2   2   0     1790.28     1844.32     24.65 o 
   4   2   0    24095.28    23798.67    458.02 o 
   6   2   0    39217.81    33161.62    997.84 o 
   8   2   0     4027.61     3810.25     90.09 o 
  10   2   0    11597.19    11384.83    122.19 o 
  12   2   0     1129.17      962.95     31.81 o 
  14   2   0      269.13      221.18     29.72 o 
  16   2   0      620.48      581.52     28.44 o 
  18   2   0     1404.66     1275.42     44.87 o 
  20   2   0       12.51        8.94     22.10 o 
   1   3   0       17.63       26.74      4.85 o 
   3   3   0     7202.20     7365.12     79.41 o 
   5   3   0        0.11       -3.89      3.60 o 
   7   3   0     3761.87     3665.80     47.92 o 
   9   3   0     3620.00     3619.49     50.05 o 
  11   3   0      269.85      237.46     18.48 o 
  13   3   0       34.98       24.00     11.68 o 
  15   3   0     2418.86     2252.65     59.92 o 
  17   3   0     1645.99     1600.74     75.66 o 
  19   3   0       23.84       25.91     15.96 o 
   0   4   0     2018.67     1984.63     48.47 o 
   2   4   0    12516.70    12793.16    133.95 o 
   4   4   0    12161.09    12364.35    130.51 o 
   6   4   0     9915.65     9956.34    108.88 o 
   8   4   0     7454.76     7383.54    125.62 o 
  10   4   0     4572.07     4391.65     60.99 o 
  12   4   0      239.93      229.81     37.66 o 
  14   4   0      587.30      555.21     22.91 o 
  16   4   0     1076.57      935.63     85.57 o 
  18   4   0      165.23      171.89     23.81 o 
   1   5   0     1843.57     1784.41     29.17 o 
   3   5   0       41.09       39.77      6.56 o 
   5   5   0     1193.73     1196.83     26.18 o 
   7   5   0      801.71      788.30     24.33 o 
   9   5   0     1851.73     1777.27     43.05 o 
  11   5   0       31.30       18.63     10.08 o 
  13   5   0     1715.22     1728.34     78.56 o 
  15   5   0      664.85      689.35     50.48 o 
  17   5   0      938.45      967.87     43.12 o 
   0   6   0    12871.71    13194.97    299.04 o 
   2   6   0    11675.12    11851.30    147.40 o 
   4   6   0     5418.70     5437.63     84.53 o 
   6   6   0       21.65       18.50      8.18 o 
   8   6   0      511.32      526.47     21.04 o 
  10   6   0     1409.54     1499.88     38.12 o 
  12   6   0       82.77       85.76     17.96 o 
  14   6   0     4147.67     4144.49    210.04 o 
  16   6   0      338.41      302.13     30.86 o 
   1   7   0       38.98       26.11      9.53 o 
   3   7   0     1220.82     1195.96     31.60 o 
   5   7   0        1.87       -1.81      8.72 o 
   7   7   0     1039.04     1031.49     32.38 o 
   9   7   0        0.61      -12.28     11.83 o 
  11   7   0      881.88      872.04     39.14 o 
  13   7   0       19.15       22.00     16.09 o 
   0   8   0      662.21      657.81     42.61 o 
   2   8   0      699.71      745.91     32.36 o 
   4   8   0     2736.47     2841.58    126.03 o 
   6   8   0     1058.59     1078.53     41.87 o 
   8   8   0     5037.63     5260.49    216.11 o 
  10   8   0      465.06      547.86     33.04 o 
   1   9   0       32.70        1.85     12.73 o 
   3   9   0      195.53      153.43     21.24 o 
   5   9   0       78.51      103.17     28.75 o 
 -21   1   1      352.82      320.84     29.68 o 
 -19   1   1     1560.65     1628.11     89.59 o 
 -17   1   1      329.04      326.41     21.57 o 
 -15   1   1     5601.28     5471.73    150.98 o 
 -13   1   1     7450.64     7740.56    104.55 o 
 -11   1   1     2736.73     2968.24     52.83 o 
  -9   1   1    11543.52    10900.70    134.24 o 
  -7   1   1      107.52      119.65     15.74 o 
  -5   1   1      105.27       85.07      5.49 o 
  -3   1   1    50117.85    43388.48    788.80 o 
  -1   1   1     5985.17     6219.42     72.72 o 
   1   1   1      112.06       98.77      4.43 o 
   3   1   1    13578.88    12984.43    154.12 o 
   5   1   1     5456.51     5388.12     71.24 o 
   7   1   1      404.40      335.07     12.44 o 
   9   1   1    13180.76    13490.52    209.99 o 
  11   1   1       19.99       16.12      9.46 o 
  13   1   1    21411.39    21135.29   1025.97 o 
  15   1   1     1951.90     1844.76     52.07 o 
  17   1   1     4656.82     4420.88    265.85 o 
  19   1   1     3090.01     2840.49    102.61 o 
 -20   2   1       54.87       32.01     24.39 o 
 -18   2   1     1346.51     1286.73     66.45 o 
 -16   2   1        2.29        0.24      9.88 o 
 -14   2   1       37.92       51.13     14.07 o 
 -12   2   1        6.53       20.47      6.64 o 
 -10   2   1     1479.28     1400.47     27.12 o 
  -8   2   1        1.36        3.01      3.49 o 
  -6   2   1      213.66      268.23      8.86 o 
  -4   2   1     3917.02     3928.30     39.09 o 
  -2   2   1    16244.51    17208.58    171.24 o 
   0   2   1    19111.10    18804.10    186.11 o 
   2   2   1    25320.76    25060.62    246.82 o 
   4   2   1     1465.65     1402.94     30.41 o 
   6   2   1      154.91      142.59     11.79 o 
   8   2   1       99.82      115.28      8.66 o 
  10   2   1     1380.89     1607.07     34.36 o 
  12   2   1     2421.07     2313.66     79.92 o 
  14   2   1       53.48       27.89     13.15 o 
  16   2   1      857.86      763.87     33.60 o 
  18   2   1      297.56      218.32     24.27 o 
  20   2   1     1594.95     1688.94     85.78 o 
 -19   3   1      941.19      882.20     38.63 o 
 -17   3   1      152.40      152.24     20.77 o 
 -15   3   1     1223.96     1148.43     53.97 o 
 -13   3   1     5177.17     5186.01     80.03 o 
 -11   3   1     6748.06     6783.62     81.63 o 
  -9   3   1    16959.34    16399.08    288.49 o 
  -7   3   1      789.10      686.32     15.45 o 
  -5   3   1      781.97      932.00     16.29 o 
  -3   3   1     2079.71     2604.84     32.91 o 
  -1   3   1     3754.23     4286.94     49.21 o 
   1   3   1    13643.49    13932.43    142.03 o 
   3   3   1    21015.18    21119.92    211.86 o 
   5   3   1     7565.62     7490.00    103.41 o 
   7   3   1    13572.72    13439.83    146.61 o 
   9   3   1       49.88       14.73      7.66 o 
  11   3   1      719.01      727.03     51.61 o 
  13   3   1     1807.33     1825.47     51.99 o 
  15   3   1     2073.16     2036.10     57.96 o 
  17   3   1     2552.68     2419.22     98.53 o 
  19   3   1     3454.98     3266.67    124.30 o 
 -18   4   1      146.94      125.79     21.22 o 
 -16   4   1     2803.95     2907.88     72.68 o 
 -14   4   1      106.87      100.81     17.06 o 
 -12   4   1     1111.83     1027.74     28.49 o 
 -10   4   1      475.72      480.56     19.05 o 
  -8   4   1     2365.82     2306.21     34.85 o 
  -6   4   1     1021.50      908.06     18.01 o 
  -4   4   1     4736.97     4924.76     58.34 o 
  -2   4   1      192.16      153.49     16.38 o 
   0   4   1     1007.89     1065.28     19.32 o 
   2   4   1      216.46      220.66      9.30 o 
   4   4   1     8296.07     8542.10     94.65 o 
   6   4   1     1839.01     1791.25     29.65 o 
   8   4   1     1334.59     1392.61     27.36 o 
  10   4   1      339.24      332.98     14.48 o 
  12   4   1     1779.61     1717.33     34.80 o 
  14   4   1      329.94      274.60     20.64 o 
  16   4   1        8.63        1.24     12.89 o 
  18   4   1      618.42      645.78     77.12 o 
 -17   5   1     2031.44     2166.42     90.18 o 
 -15   5   1      846.30      794.12     36.36 o 
 -13   5   1      554.85      586.06     57.99 o 
 -11   5   1     3430.71     3396.03    101.45 o 
  -9   5   1      390.56      435.44     18.44 o 
  -7   5   1     1780.29     1905.29     37.74 o 
  -5   5   1     2811.40     2795.56     39.87 o 
  -3   5   1     2442.31     2554.68     49.99 o 
  -1   5   1     6568.54     6866.88     79.55 o 
   1   5   1     5347.91     5629.52     67.87 o 
   3   5   1       25.71       22.24      6.08 o 
   5   5   1       78.38       72.57      8.38 o 
   7   5   1      999.40      953.66     21.95 o 
   9   5   1      585.42      530.75     32.75 o 
  11   5   1     4567.16     4516.76     76.01 o 
  13   5   1     4618.54     4411.02     96.86 o 
  15   5   1     2417.89     2377.67     89.73 o 
  17   5   1     1414.10     1423.95     53.10 o 
 -16   6   1     1243.49     1338.30     51.32 o 
 -14   6   1       43.52       46.43     17.54 o 
 -12   6   1      327.54      339.57     28.21 o 
 -10   6   1      494.72      444.82     27.85 o 
  -8   6   1     1022.13     1045.60     29.22 o 
  -6   6   1       35.08       40.95      9.67 o 
  -4   6   1      297.07      277.98     24.27 o 
  -2   6   1      198.87      214.73     15.53 o 
   0   6   1       34.98       36.19      7.90 o 
   2   6   1      683.15      693.41     24.98 o 
   4   6   1     2312.90     2309.35     37.95 o 
   6   6   1        2.49        5.92      7.44 o 
   8   6   1      363.72      330.17     17.39 o 
  10   6   1      210.90      220.63     18.72 o 
  12   6   1      494.37      547.39     24.61 o 
  14   6   1      169.78      209.62     30.66 o 
 -13   7   1       70.61      134.20     22.61 o 
 -11   7   1      750.92      685.17     34.65 o 
  -9   7   1      110.79      118.06     19.45 o 
  -7   7   1     3364.01     3486.34     73.38 o 
  -5   7   1     4721.90     4953.15    111.99 o 
  -3   7   1      611.76      670.76     23.65 o 
  -1   7   1     1426.25     1434.58     34.25 o 
   1   7   1       29.73       25.37     11.56 o 
   3   7   1       44.44       33.31      9.95 o 
   5   7   1     2195.56     2253.38     46.69 o 
   7   7   1     1232.09     1294.23     35.06 o 
   9   7   1     2873.17     2772.50     57.08 o 
  11   7   1     2139.17     2186.33     64.48 o 
  13   7   1      471.12      440.37     35.74 o 
 -10   8   1      481.07      439.16     29.83 o 
  -8   8   1      155.49      187.89     24.57 o 
  -6   8   1        9.47      -16.14     11.83 o 
  -4   8   1        2.47      -10.69      9.71 o 
  -2   8   1      309.00      269.70     24.15 o 
   0   8   1      134.55       91.24     17.28 o 
   2   8   1      612.82      582.16     73.89 o 
   4   8   1      107.36       89.71     23.83 o 
   6   8   1       75.39       55.21     16.29 o 
   8   8   1      270.55      292.13     28.41 o 
  10   8   1      401.66      453.20     37.69 o 
  -5   9   1      499.67      401.66     39.29 o 
  -3   9   1       21.08       34.64     23.90 o 
  -1   9   1      164.51      220.93     31.91 o 
   1   9   1      124.42      110.80     42.37 o 
   3   9   1      311.55      346.01     26.95 o 
   5   9   1     2584.35     2670.05     70.48 o 
 -22   0   2     3293.80     3413.35    123.26 o 
 -20   0   2      191.28      127.90     29.31 o 
 -18   0   2    12770.13    12554.10    299.87 o 
 -16   0   2     1921.10     2002.25     74.90 o 
 -14   0   2     3829.10     4077.74    114.46 o 
 -12   0   2    13175.38    13364.48    295.44 o 
 -10   0   2    15197.11    18094.28    383.85 o 
  -8   0   2     1603.75     1474.36     46.08 o 
  -6   0   2    23394.49    24722.76    505.10 o 
  -4   0   2     1514.57     1599.22     22.58 o 
  -2   0   2       18.75       30.53      8.18 o 
   0   0   2    39240.17    30888.97    382.09 o 
   2   0   2     2200.13     2178.21     39.34 o 
   4   0   2     8509.91     9451.64    207.03 o 
   6   0   2     6749.29     7148.47    165.80 o 
   8   0   2        9.56       -0.28     10.25 o 
  10   0   2     8668.49     8405.13    201.83 o 
  12   0   2      386.34      356.97     29.65 o 
  14   0   2     2873.49     2850.95     96.59 o 
  16   0   2     2187.53     2036.34     82.04 o 
  18   0   2       62.43       35.61     21.62 o 
  20   0   2      187.42      205.02     35.89 o 
 -21   1   2      152.52       99.91     30.97 o 
 -19   1   2      452.23      397.50     37.55 o 
 -17   1   2      380.16      342.28     22.83 o 
 -15   1   2      187.46      207.87     27.89 o 
 -13   1   2     3042.35     3052.40     76.54 o 
 -11   1   2      411.67      410.24     14.09 o 
  -9   1   2      318.71      225.86      9.81 o 
  -7   1   2       27.03       10.04      3.70 o 
  -5   1   2    11849.94    12412.93    125.35 o 
  -3   1   2     5256.65     5264.90     81.41 o 
  -1   1   2     2312.49     2175.70     25.44 o 
   1   1   2      974.69     1013.44     14.18 o 
   3   1   2     3050.67     3328.84     47.70 o 
   5   1   2      646.87      720.38     22.52 o 
   7   1   2     3530.57     3898.53     64.73 o 
   9   1   2     2641.86     2887.62     61.49 o 
  11   1   2     4076.68     4336.96     86.34 o 
  13   1   2      639.09      639.81     29.06 o 
  15   1   2       90.28       69.54     15.34 o 
  17   1   2       23.46       20.69     12.93 o 
  19   1   2       14.17        7.50     14.00 o 
 -20   2   2       27.04       20.91     13.71 o 
 -18   2   2     4033.89     3798.25    117.72 o 
 -16   2   2     3200.78     3013.73    133.38 o 
 -14   2   2     5918.61     5695.36    113.09 o 
 -12   2   2    16936.10    16341.43    287.11 o 
 -10   2   2    14543.73    15020.07    155.93 o 
  -8   2   2     2029.56     1794.16     22.97 o 
  -6   2   2     5959.23     6118.53     59.79 o 
  -4   2   2      120.89       77.35     15.22 o 
  -2   2   2     2803.10     2863.33     32.99 o 
   0   2   2    52056.79    49967.59    484.87 o 
   2   2   2       10.01       11.81      4.69 o 
   4   2   2    59225.80    51146.86   2639.41 o 
   6   2   2     3135.38     3167.49     67.28 o 
   8   2   2      901.59      903.23     24.55 o 
  10   2   2     2770.75     2700.66     50.19 o 
  12   2   2      497.10      433.52     24.35 o 
  14   2   2     1002.34      981.50     37.79 o 
  16   2   2     1758.66     1575.68     51.70 o 
  18   2   2      438.98      404.10     30.38 o 
 -21   3   2       45.62       43.69     17.16 o 
 -19   3   2       69.09       70.93     27.92 o 
 -17   3   2     1401.76     1305.76     44.05 o 
 -15   3   2      898.06      875.49     33.75 o 
 -13   3   2     3475.60     3529.95     74.28 o 
 -11   3   2     9792.18     9799.95     96.58 o 
  -9   3   2      214.24      235.34     11.57 o 
  -7   3   2      284.89      303.21      8.30 o 
  -5   3   2     2079.72     1961.56     26.85 o 
  -3   3   2    13781.25    14324.09    145.72 o 
  -1   3   2      505.56      472.26     10.80 o 
   1   3   2       28.34       23.79      4.51 o 
   3   3   2     4228.12     4077.34     49.77 o 
   5   3   2       65.68       73.52     14.78 o 
   7   3   2     2912.21     2964.39     58.46 o 
   9   3   2     3546.70     3676.46    127.03 o 
  11   3   2     2463.70     2445.27     77.26 o 
  13   3   2       24.73       -7.30     11.54 o 
  15   3   2     1125.54     1087.50     42.81 o 
  17   3   2      851.95      887.78     40.46 o 
 -20   4   2      880.34      877.27     40.90 o 
 -18   4   2     2548.91     2704.15     71.76 o 
 -16   4   2     2229.40     2201.08     74.41 o 
 -14   4   2     9189.03     9054.09    157.46 o 
 -12   4   2     2112.06     2052.78     47.14 o 
 -10   4   2     2710.67     2480.71     67.13 o 
  -8   4   2     2220.87     2067.38     38.10 o 
  -6   4   2     2712.80     2469.22     33.84 o 
  -4   4   2     5000.80     5008.13     58.52 o 
  -2   4   2     9581.77     9732.34    120.65 o 
   0   4   2    12981.68    13558.67    141.42 o 
   2   4   2       96.15       66.49      6.70 o 
   4   4   2     6838.88     7016.11     81.07 o 
   6   4   2      483.16      573.77     35.07 o 
   8   4   2      552.64      518.35     16.92 o 
  10   4   2     5557.40     5613.37     75.11 o 
  12   4   2       92.30       94.56     12.75 o 
  14   4   2     1762.84     1738.59     43.62 o 
  16   4   2      115.22       72.12     18.65 o 
 -17   5   2       96.59      105.17     23.42 o 
 -15   5   2      163.51      170.71     22.55 o 
 -13   5   2      416.03      399.06     25.02 o 
 -11   5   2     1491.72     1513.50     46.48 o 
  -9   5   2      352.39      275.13     15.60 o 
  -7   5   2      439.10      427.92     16.99 o 
  -5   5   2     1058.92     1086.99     26.09 o 
  -3   5   2     6805.61     7111.42     81.79 o 
  -1   5   2      809.70      752.46     17.40 o 
   1   5   2      711.24      730.01     17.54 o 
   3   5   2       15.51        4.91      5.52 o 
   5   5   2      420.76      358.70     13.39 o 
   7   5   2      871.34      879.70     22.16 o 
   9   5   2      243.19      261.98     15.62 o 
  11   5   2      268.52      259.71     28.79 o 
  13   5   2       13.98       28.76     11.82 o 
  15   5   2     1028.03      995.84     34.51 o 
 -16   6   2      779.34      766.33     38.56 o 
 -14   6   2     2843.32     2715.94     72.76 o 
 -12   6   2      491.93      497.02     34.68 o 
 -10   6   2     1078.86     1070.17     40.20 o 
  -8   6   2     8147.08     8225.96    114.37 o 
  -6   6   2      381.50      350.73     16.75 o 
  -4   6   2     7831.47     8022.78    153.22 o 
  -2   6   2     1995.79     1927.74     38.87 o 
   0   6   2      508.81      517.89     16.03 o 
   2   6   2     1880.99     1872.42     32.95 o 
   4   6   2      305.86      295.11     13.27 o 
   6   6   2     1412.53     1410.05     34.52 o 
   8   6   2     2140.50     2120.89     59.57 o 
  10   6   2     1274.21     1217.70     47.15 o 
  12   6   2     1749.54     1721.70     58.99 o 
  14   6   2      603.28      569.55     33.76 o 
 -15   7   2      435.11      437.48     31.28 o 
 -13   7   2      927.32      868.70     49.40 o 
 -11   7   2       54.47       53.77     17.24 o 
  -9   7   2      201.19      166.99     21.75 o 
  -7   7   2      219.63      215.78     23.43 o 
  -5   7   2      859.57      880.71     28.32 o 
  -3   7   2      434.78      421.65     21.35 o 
  -1   7   2      352.21      321.09     18.41 o 
   1   7   2      654.96      626.35     22.54 o 
   3   7   2      217.89      203.10     26.64 o 
   5   7   2       67.97       48.89     11.69 o 
   7   7   2       80.73       49.39     12.62 o 
   9   7   2      367.51      340.94     22.41 o 
  11   7   2      190.15      178.88     32.40 o 
 -10   8   2     3645.15     3797.36     91.91 o 
  -8   8   2     1903.33     1931.25     60.45 o 
  -6   8   2      819.17      808.04     40.88 o 
  -4   8   2      665.59      762.06     34.44 o 
  -2   8   2       36.95       18.69     12.81 o 
   0   8   2       22.14        0.99     14.27 o 
   2   8   2     3767.89     3855.30     90.38 o 
   4   8   2      860.81      804.96     34.88 o 
   6   8   2     2055.06     1985.75     57.69 o 
   8   8   2     1520.47     1583.62     99.91 o 
  -5   9   2        8.66        9.08     21.69 o 
  -3   9   2      486.61      430.48     39.70 o 
  -1   9   2       47.99       11.08     14.76 o 
   1   9   2      874.37      795.73     42.33 o 
   3   9   2       17.08       -0.80     15.11 o 
 -21   1   3      610.15      541.41     45.94 o 
 -19   1   3     1162.59     1290.24     43.85 o 
 -17   1   3     1743.49     1714.16     48.82 o 
 -15   1   3     9487.56     9447.16    126.36 o 
 -13   1   3      224.10      303.23     13.82 o 
 -11   1   3     2544.34     2307.51     33.07 o 
  -9   1   3    10732.49    10330.71    109.17 o 
  -7   1   3       98.94       77.05      6.97 o 
  -5   1   3    15646.54    15911.62    159.56 o 
  -3   1   3    15249.55    15546.84    172.73 o 
  -1   1   3    36647.65    35337.31    306.70 o 
   1   1   3    34594.84    33138.09   1020.85 o 
   3   1   3    31874.53    29899.78    668.83 o 
   5   1   3     3393.35     3257.90     88.61 o 
   7   1   3    22417.79    22682.38    305.52 o 
   9   1   3      159.98      126.57     15.33 o 
  11   1   3     3452.14     3430.33    106.91 o 
  13   1   3     4235.83     4247.29     91.45 o 
  15   1   3      100.60       92.24     17.76 o 
  17   1   3     2863.19     2888.22     76.93 o 
  19   1   3     1171.45     1110.34     47.23 o 
 -22   2   3      154.62      159.15     34.85 o 
 -20   2   3      661.97      617.89     30.74 o 
 -18   2   3        2.72       -5.25     11.32 o 
 -16   2   3       47.87       36.79     18.71 o 
 -14   2   3      226.56      265.41     18.08 o 
 -12   2   3      876.98      872.60     27.96 o 
 -10   2   3      411.68      410.13     20.37 o 
  -8   2   3     2798.72     3026.33     46.17 o 
  -6   2   3     1646.26     1577.69     19.27 o 
  -4   2   3     2449.11     2873.35     34.36 o 
  -2   2   3    13303.12    13480.75    140.74 o 
   0   2   3    35890.78    34911.77    399.11 o 
   2   2   3       51.70       54.08     11.05 o 
   4   2   3     6494.40     6980.92     93.73 o 
   6   2   3      606.16      587.68     19.60 o 
   8   2   3     6871.25     7012.97    130.62 o 
  10   2   3        8.67        6.78      8.00 o 
  12   2   3     2380.10     2322.00     91.39 o 
  14   2   3       86.70       50.53     15.82 o 
  16   2   3      143.38      128.18     30.21 o 
  18   2   3        2.08      -12.16     14.31 o 
 -21   3   3     1008.61     1018.11     42.19 o 
 -19   3   3       53.27       16.89     16.04 o 
 -17   3   3      322.10      309.66     24.10 o 
 -15   3   3       88.25       93.39     16.02 o 
 -13   3   3     1698.50     1655.59     35.59 o 
 -11   3   3     3658.78     3489.87     46.56 o 
  -9   3   3    16212.63    15851.48    171.44 o 
  -7   3   3     4559.96     4661.48     65.69 o 
  -5   3   3     3656.30     3569.62     50.10 o 
  -3   3   3     3214.44     3032.11     36.73 o 
  -1   3   3      693.49      587.36     12.29 o 
   1   3   3    28001.34    27641.28    274.70 o 
   3   3   3    34228.96    33400.46    550.89 o 
   5   3   3    14891.28    14958.79    414.98 o 
   7   3   3    10554.20    10669.13    141.60 o 
   9   3   3     1490.77     1458.43     35.73 o 
  11   3   3      452.09      431.61     20.99 o 
  13   3   3     3549.45     3634.06     85.77 o 
  15   3   3        9.44      -10.51     13.83 o 
  17   3   3     4582.45     4333.42    106.39 o 
 -20   4   3      122.06       90.92     19.63 o 
 -18   4   3       19.44       15.27     15.69 o 
 -16   4   3     1719.47     1807.76     61.01 o 
 -14   4   3     1405.65     1526.51     94.68 o 
 -12   4   3        0.18       19.89     22.10 o 
 -10   4   3       86.37       77.13      8.47 o 
  -8   4   3     6154.19     6412.93    146.70 o 
  -6   4   3     2715.57     2665.27     42.81 o 
  -4   4   3       57.35       46.88      4.94 o 
  -2   4   3     1906.59     1970.84     28.67 o 
   0   4   3     6426.70     6702.31     79.40 o 
   2   4   3     2369.87     2315.24     34.25 o 
   4   4   3        2.23       -1.53      5.07 o 
   6   4   3      252.40      218.35     12.06 o 
   8   4   3     1428.42     1380.60     34.22 o 
  10   4   3      186.12      232.26     18.29 o 
  12   4   3       39.23       39.74     11.93 o 
  14   4   3      188.43      176.42     19.35 o 
  16   4   3      397.78      448.70     43.51 o 
 -19   5   3      119.27      125.42     41.71 o 
 -17   5   3     2205.89     2146.23     63.50 o 
 -15   5   3       24.43       24.89     13.64 o 
 -13   5   3       68.69       66.11     16.83 o 
 -11   5   3      357.10      348.72     23.06 o 
  -9   5   3     1338.04     1364.06     58.51 o 
  -7   5   3     3260.35     3364.96     54.57 o 
  -5   5   3    13871.41    14621.86    178.51 o 
  -3   5   3     9965.84    10172.18    129.38 o 
  -1   5   3     5774.22     5815.20     69.67 o 
   1   5   3     4186.53     4027.31     73.10 o 
   3   5   3     1480.14     1430.55     28.66 o 
   5   5   3     3516.46     3403.63     49.65 o 
   7   5   3     2090.82     2225.13     53.46 o 
   9   5   3     6776.99     6681.89     87.78 o 
  11   5   3     1486.56     1574.11     35.54 o 
  13   5   3     1358.16     1313.15     38.84 o 
  15   5   3      669.46      693.63     29.95 o 
 -16   6   3      673.91      682.87     36.37 o 
 -14   6   3      145.45      176.25     51.38 o 
 -12   6   3       22.88       45.68     16.28 o 
 -10   6   3      335.78      337.23     24.88 o 
  -8   6   3     1768.69     1785.48     51.21 o 
  -6   6   3       53.80       46.18     10.18 o 
  -4   6   3      186.48      205.55     15.19 o 
  -2   6   3        0.26       -8.35      6.90 o 
   0   6   3      482.41      455.42     23.22 o 
   2   6   3      184.92      186.01     20.33 o 
   4   6   3       20.55       17.98      7.34 o 
   6   6   3        2.06        4.37      7.54 o 
   8   6   3      934.68      897.80     29.33 o 
  10   6   3      244.78      204.78     19.32 o 
  12   6   3       26.98        6.27     12.32 o 
  14   6   3        8.61       -9.18     11.63 o 
 -15   7   3      579.88      521.17     34.13 o 
 -13   7   3      488.21      629.53     69.39 o 
 -11   7   3     1839.21     1809.36     57.20 o 
  -9   7   3       19.85        6.72     25.88 o 
  -7   7   3     1613.87     1717.54     52.03 o 
  -5   7   3     1163.22     1154.26     63.64 o 
  -3   7   3     1823.48     1880.23     41.26 o 
  -1   7   3     9096.25     9167.99    125.53 o 
   1   7   3     2395.86     2293.04     50.05 o 
   3   7   3     2466.87     2494.82     71.84 o 
   5   7   3     2043.01     2154.93     46.52 o 
   7   7   3      182.46      177.10     17.80 o 
   9   7   3     1146.60     1149.18     36.07 o 
  11   7   3     1665.54     1751.82     47.67 o 
 -12   8   3       28.83       11.64     16.78 o 
 -10   8   3       14.27        0.70     15.91 o 
  -8   8   3      144.21      152.46     23.65 o 
  -6   8   3      203.64      186.02     56.09 o 
  -4   8   3       98.54       86.71     17.66 o 
  -2   8   3        0.01       -1.24      9.37 o 
   0   8   3       19.27        1.18     12.44 o 
   2   8   3       74.62       76.52     17.53 o 
   4   8   3       58.47       31.95     14.35 o 
   6   8   3      264.18      189.27     32.81 o 
   8   8   3      473.57      496.18     31.46 o 
  -5   9   3      301.69      374.08     45.80 o 
  -3   9   3      658.24      730.77     50.44 o 
  -1   9   3     2713.14     2933.75    106.84 o 
   1   9   3      166.15      136.47     21.01 o 
   3   9   3     1442.36     1487.78    125.93 o 
 -20   0   4      317.92      241.88     34.02 o 
 -18   0   4     6644.21     6679.46    120.60 o 
 -16   0   4       18.68       20.11     10.51 o 
 -14   0   4      252.25      226.89     15.49 o 
 -12   0   4      835.29      662.16     24.39 o 
 -10   0   4     5177.19     5376.46     70.81 o 
  -8   0   4    21943.78    20703.47    308.97 o 
  -6   0   4    72622.59    67547.85   1389.17 o 
  -4   0   4      481.27      451.78     10.88 o 
  -2   0   4     6073.55     6513.91     79.91 o 
   0   0   4    37357.01    34306.40    385.39 o 
   2   0   4    25830.49    26280.66    775.56 o 
   4   0   4    16198.92    16790.99    362.09 o 
   6   0   4      557.94      610.90     34.71 o 
   8   0   4    25048.72    25682.31    548.75 o 
  10   0   4    11766.44    11870.10    279.92 o 
  12   0   4       10.55       -0.69     15.38 o 
  14   0   4     2643.43     2742.10    101.30 o 
  16   0   4     1292.32     1113.86     63.54 o 
  18   0   4        3.48        3.67     20.65 o 
 -21   1   4      465.74      479.05     29.10 o 
 -19   1   4       21.98       -3.67     16.56 o 
 -17   1   4      615.63      593.05     21.48 o 
 -15   1   4     2435.11     2634.06     43.12 o 
 -13   1   4     2803.83     2923.12     41.16 o 
 -11   1   4       17.11        0.89      4.57 o 
  -9   1   4      609.19      544.10     16.33 o 
  -7   1   4     4217.41     4163.83     42.06 o 
  -5   1   4     2550.69     2466.14     27.72 o 
  -3   1   4      152.12      193.42      6.12 o 
  -1   1   4     2200.95     2084.85     24.77 o 
   1   1   4     3690.29     3960.11     80.73 o 
   3   1   4     1002.18      993.69     23.63 o 
   5   1   4      108.13      104.83     12.85 o 
   7   1   4      165.95      129.85     13.07 o 
   9   1   4      932.10     1019.12     43.37 o 
  11   1   4       90.17      124.92     18.37 o 
  13   1   4      213.01      195.37     22.73 o 
  15   1   4        1.74        1.90     12.91 o 
  17   1   4      856.55      817.94     49.64 o 
 -22   2   4      667.26      672.22     51.83 o 
 -20   2   4       21.32       12.70     13.33 o 
 -18   2   4     4096.97     4070.66    133.24 o 
 -16   2   4        7.17        0.26      7.90 o 
 -14   2   4    11091.34    11117.85    123.19 o 
 -12   2   4     8266.71     8164.39     92.53 o 
 -10   2   4     7924.96     8626.58     95.01 o 
  -8   2   4     3308.63     3172.72     40.32 o 
  -6   2   4       13.93        9.52      5.53 o 
  -4   2   4     3016.05     3126.02     65.02 o 
  -2   2   4      160.00      108.41      8.47 o 
   0   2   4     7518.79     7234.91     94.24 o 
   2   2   4     2332.33     2103.29     48.71 o 
   4   2   4    18322.10    18785.71    228.54 o 
   6   2   4       79.24       66.52     16.43 o 
   8   2   4       55.88       45.18     10.05 o 
  10   2   4     3288.81     3301.49     65.01 o 
  12   2   4      399.25      349.28     35.68 o 
  14   2   4     5803.25     5884.94    243.47 o 
  16   2   4     1951.22     1996.76     66.34 o 
 -21   3   4      147.30      167.79     27.02 o 
 -19   3   4      777.73      819.36     53.21 o 
 -17   3   4     1324.18     1172.58     40.68 o 
 -15   3   4      561.27      490.49     29.27 o 
 -13   3   4     2486.92     2521.10     72.30 o 
 -11   3   4     2423.16     2492.25     45.40 o 
  -9   3   4     2444.87     2500.26     34.91 o 
  -7   3   4        9.68        5.98      4.36 o 
  -5   3   4     9943.50    10288.19    124.39 o 
  -3   3   4     4728.90     5324.07     96.20 o 
  -1   3   4     1159.98     1187.11     24.79 o 
   1   3   4      306.26      316.12     12.60 o 
   3   3   4     2404.77     2415.38     32.71 o 
   5   3   4      621.18      553.18     19.47 o 
   7   3   4       34.74       34.10     10.30 o 
   9   3   4      325.39      332.23     24.20 o 
  11   3   4      722.24      793.99     28.52 o 
  13   3   4       96.86      125.02     20.61 o 
  15   3   4        3.15      -14.60     14.10 o 
  17   3   4       45.14       41.61     18.38 o 
 -20   4   4      335.61      372.87     36.96 o 
 -18   4   4     1520.00     1537.26     50.63 o 
 -16   4   4      120.97      154.30     31.21 o 
 -14   4   4     5113.78     5042.70    114.95 o 
 -12   4   4     6942.54     7143.01    101.25 o 
 -10   4   4     1946.05     2032.07     40.31 o 
  -8   4   4     7219.50     7282.97    185.03 o 
  -6   4   4      613.13      623.20     25.71 o 
  -4   4   4     2422.32     2474.85     47.50 o 
  -2   4   4     2092.55     2353.88     36.69 o 
   0   4   4    13989.32    14093.33    215.53 o 
   2   4   4       19.42        6.79      5.56 o 
   4   4   4     4590.97     4527.27     59.59 o 
   6   4   4      984.95     1046.20     28.54 o 
   8   4   4      311.17      307.36     17.69 o 
  10   4   4     1507.81     1532.43     39.73 o 
  12   4   4      949.39      949.53     52.71 o 
  14   4   4     2421.83     2419.50     56.73 o 
  16   4   4      294.56      294.82     44.83 o 
 -19   5   4      362.97      388.03     33.89 o 
 -17   5   4      499.16      494.39     30.67 o 
 -15   5   4      200.51      165.63     21.54 o 
 -13   5   4     3061.99     3100.78     74.59 o 
 -11   5   4     3867.85     4007.01    116.09 o 
  -9   5   4     1094.46     1090.97     43.69 o 
  -7   5   4      594.36      568.52     26.06 o 
  -5   5   4     3558.61     3582.16     56.34 o 
  -3   5   4     3175.98     3226.53    101.67 o 
  -1   5   4     1411.64     1434.47     31.41 o 
   1   5   4     2566.88     2610.07     39.25 o 
   3   5   4     1566.57     1443.45     28.09 o 
   5   5   4     1856.19     1843.22     34.19 o 
   7   5   4       27.62       42.81      9.33 o 
   9   5   4      909.44      804.02     24.80 o 
  11   5   4      755.24      743.63     25.17 o 
  13   5   4      834.41      849.64     32.12 o 
  15   5   4      342.63      400.80     63.55 o 
 -16   6   4      637.08      701.72     39.18 o 
 -14   6   4      674.49      694.02     35.00 o 
 -12   6   4        6.11        1.47     12.47 o 
 -10   6   4     1725.60     1663.51     50.83 o 
  -8   6   4     1726.74     1658.70     49.17 o 
  -6   6   4     6806.87     6613.39    147.93 o 
  -4   6   4     4697.46     4687.35     86.77 o 
  -2   6   4      566.91      544.05     19.84 o 
   0   6   4        8.64        0.75      7.72 o 
   2   6   4      117.48       77.53      9.60 o 
   4   6   4       90.80       78.03     10.19 o 
   6   6   4     1623.17     1601.84     36.63 o 
   8   6   4     2960.02     3020.17     52.05 o 
  10   6   4     1243.56     1068.86     39.77 o 
  12   6   4     2542.70     2719.75     61.16 o 
 -15   7   4      148.39      169.34     25.84 o 
 -13   7   4      884.32      948.57     42.36 o 
 -11   7   4      193.50      164.62     23.13 o 
  -9   7   4        7.72        5.32     13.20 o 
  -7   7   4      521.49      543.22     29.17 o 
  -5   7   4      885.24      854.84     35.27 o 
  -3   7   4       25.99       16.38      9.88 o 
  -1   7   4     1645.66     1667.14     44.64 o 
   1   7   4     1700.95     1735.11     40.09 o 
   3   7   4      170.82      181.79     16.94 o 
   5   7   4       41.16       12.01     17.36 o 
   7   7   4       32.86       15.96     11.64 o 
   9   7   4        8.65       -4.53     11.28 o 
  11   7   4      117.00       93.53     18.40 o 
 -12   8   4       28.06       28.79     17.69 o 
 -10   8   4     1357.14     1474.44     64.40 o 
  -8   8   4        5.55        1.25     14.47 o 
  -6   8   4      152.16      174.76     22.60 o 
  -4   8   4     1713.65     1867.36     56.45 o 
  -2   8   4      597.35      591.74     31.13 o 
   0   8   4      765.44      756.46     27.72 o 
   2   8   4     1936.70     1950.40     80.30 o 
   4   8   4       12.16        8.16     13.71 o 
   6   8   4      304.01      268.29     40.29 o 
  -5   9   4        2.48      -20.47     14.38 o 
  -3   9   4        6.22        8.52     20.92 o 
  -1   9   4      373.77      443.78     49.19 o 
   1   9   4        0.32       -4.64     20.30 o 
 -21   1   5     4035.41     4187.08     94.61 o 
 -19   1   5      799.24      803.68     38.75 o 
 -17   1   5      532.76      505.43     15.25 o 
 -15   1   5     4127.78     4367.93     66.62 o 
 -13   1   5      259.46      329.23     11.84 o 
 -11   1   5    28867.77    29255.60    235.66 o 
  -9   1   5    24484.96    25739.95    237.44 o 
  -7   1   5    10346.58    10925.59    102.12 o 
  -5   1   5    33187.05    34059.15    297.99 o 
  -3   1   5     3511.42     3997.80     42.34 o 
  -1   1   5       46.70       59.18      8.40 o 
   1   1   5    12625.01    12283.40    129.63 o 
   3   1   5     3937.43     4003.65     62.33 o 
   5   1   5    14929.86    15295.54    206.24 o 
   7   1   5    26955.39    27611.23    334.40 o 
   9   1   5      118.63      107.06     16.72 o 
  11   1   5     3245.92     3278.09     79.18 o 
  13   1   5      910.47      904.19     40.74 o 
  15   1   5     1433.05     1414.39     52.74 o 
  17   1   5     1953.91     1985.72     66.90 o 
 -22   2   5        3.22        8.59     21.20 o 
 -20   2   5     2062.97     1921.53     84.46 o 
 -18   2   5      404.25      457.87     25.77 o 
 -16   2   5     2085.86     2020.60     41.38 o 
 -14   2   5       81.03      385.03     27.58 o 
 -12   2   5     1405.71     1337.71     24.29 o 
 -10   2   5      713.91      714.44     16.65 o 
  -8   2   5    15052.81    15758.73    162.70 o 
  -6   2   5     1423.74     1492.93     22.59 o 
  -4   2   5    11884.37    12420.52    176.02 o 
  -2   2   5      461.23      463.04     17.06 o 
   0   2   5      962.82      919.27     17.21 o 
   2   2   5     3869.41     4270.04     69.17 o 
   4   2   5     4277.82     4447.71     69.53 o 
   6   2   5       83.01       62.57     10.87 o 
   8   2   5       73.77       75.98     12.73 o 
  10   2   5     1332.25     1348.31     37.63 o 
  12   2   5      421.86      402.67     28.14 o 
  14   2   5      340.83      376.62     32.85 o 
  16   2   5      766.70      697.88     39.08 o 
 -21   3   5     2460.20     2567.63    105.73 o 
 -19   3   5      794.37      771.26     34.26 o 
 -17   3   5     4510.10     4524.81    102.61 o 
 -15   3   5    12350.16    12470.87    162.16 o 
 -13   3   5     1034.55     1006.65     27.72 o 
 -11   3   5     5453.61     5672.02     82.92 o 
  -9   3   5      453.42      349.01     15.13 o 
  -7   3   5       62.26       37.58      4.61 o 
  -5   3   5    14847.27    15268.94    155.80 o 
  -3   3   5     7674.76     7643.42    138.42 o 
  -1   3   5    30835.18    31929.09    316.72 o 
   1   3   5    10493.87    10579.62    218.74 o 
   3   3   5     4537.43     4676.28     78.16 o 
   5   3   5     2003.44     1935.21     40.49 o 
   7   3   5      197.01      220.06     29.46 o 
   9   3   5     1230.73     1172.13     50.58 o 
  11   3   5     1045.27     1095.98     43.38 o 
  13   3   5     1728.60     1710.85     82.97 o 
  15   3   5      504.34      485.02     42.16 o 
 -20   4   5      787.87      767.64     37.46 o 
 -18   4   5       70.79       71.94     17.79 o 
 -16   4   5      316.98      319.65     24.80 o 
 -14   4   5     1984.28     2109.44     87.99 o 
 -12   4   5      224.94      236.26     21.61 o 
 -10   4   5     1104.78     1214.35     30.26 o 
  -8   4   5      294.78      258.89     17.84 o 
  -6   4   5     2310.47     2350.28     47.98 o 
  -4   4   5       66.76       47.44      7.64 o 
  -2   4   5     2121.90     2108.30     37.29 o 
   0   4   5     5308.14     5065.38    119.79 o 
   2   4   5     1950.85     1893.62     31.98 o 
   4   4   5     1206.90     1246.55     30.87 o 
   6   4   5      242.36      239.67     16.79 o 
   8   4   5     1617.70     1617.94     40.50 o 
  10   4   5     1333.31     1288.60     40.14 o 
  12   4   5      635.83      568.80     26.75 o 
  14   4   5       19.63      -15.82     11.95 o 
 -19   5   5     1250.14     1234.06     58.65 o 
 -17   5   5     1326.17     1270.02     47.15 o 
 -15   5   5     1506.34     1481.50     50.65 o 
 -13   5   5     2232.83     2195.96     60.04 o 
 -11   5   5     1613.48     1567.83     47.41 o 
  -9   5   5     6025.10     5900.55    110.65 o 
  -7   5   5     6714.43     6453.69    116.48 o 
  -5   5   5     3940.93     3934.52     60.70 o 
  -3   5   5     3525.11     3582.19     70.87 o 
  -1   5   5     2057.09     2040.57     44.32 o 
   1   5   5        8.24        3.35      5.98 o 
   3   5   5     4591.14     4705.56     63.61 o 
   5   5   5     4370.71     4526.54     64.23 o 
   7   5   5     2169.89     2224.02     42.09 o 
   9   5   5     5833.29     5912.56     83.52 o 
  11   5   5      463.74      427.75     20.48 o 
  13   5   5       40.89       14.67     10.99 o 
 -16   6   5        0.49        2.68     14.10 o 
 -14   6   5       33.50       23.87     14.92 o 
 -12   6   5      862.03      896.72     38.09 o 
 -10   6   5     1165.93     1142.88     41.57 o 
  -8   6   5       17.18       10.42     11.70 o 
  -6   6   5      289.27      306.58     37.52 o 
  -4   6   5        3.07      -14.12      9.42 o 
  -2   6   5       34.33       18.43      9.15 o 
   0   6   5     5387.89     5399.84    141.76 o 
   2   6   5     1231.50     1232.58     32.02 o 
   4   6   5     1124.50     1097.12     26.85 o 
   6   6   5       29.02       27.58     10.22 o 
   8   6   5      844.78      798.01     27.53 o 
  10   6   5     1206.45     1183.59     37.95 o 
  12   6   5      337.45      322.86     25.90 o 
 -15   7   5      155.79      152.84     25.02 o 
 -13   7   5     3612.62     3695.41     90.78 o 
 -11   7   5     1308.30     1245.11     46.92 o 
  -9   7   5     2434.82     2442.68     66.72 o 
  -7   7   5     2939.19     2944.33     73.06 o 
  -5   7   5      141.37      140.89     28.37 o 
  -3   7   5      901.75      910.60     36.44 o 
  -1   7   5     2456.23     2542.76     89.53 o 
   1   7   5      648.22      615.16     23.97 o 
   3   7   5     4573.80     4676.70     78.67 o 
   5   7   5      902.86      913.94     30.77 o 
   7   7   5      460.99      401.92     30.32 o 
   9   7   5      795.29      795.97     32.12 o 
 -10   8   5       99.93      127.12     22.41 o 
  -8   8   5        0.48       -0.71     13.60 o 
  -6   8   5       23.17       -3.98     19.19 o 
  -4   8   5      712.56      671.60     33.82 o 
  -2   8   5       97.92       93.43     18.89 o 
   0   8   5      179.62      194.94     22.93 o 
   2   8   5      203.07      199.66     43.17 o 
   4   8   5     1687.02     1731.65     93.23 o 
   6   8   5       47.44       43.75     17.79 o 
 -20   0   6      734.42      821.33     48.78 o 
 -18   0   6      660.06      761.61     31.20 o 
 -16   0   6     2815.92     2684.84     61.07 o 
 -14   0   6    10156.31    10188.47    163.39 o 
 -12   0   6      164.31      160.38     10.17 o 
 -10   0   6     1915.72     1884.39     31.26 o 
  -8   0   6    25810.14    25195.63    286.50 o 
  -6   0   6       12.29       30.67      5.31 o 
  -4   0   6     2951.65     3044.16     44.35 o 
  -2   0   6     3927.90     3946.66     70.96 o 
   0   0   6     1419.12     1599.36     30.25 o 
   2   0   6     4005.62     3841.16     74.31 o 
   4   0   6    38485.71    38048.09    795.97 o 
   6   0   6     4218.71     4511.48    131.85 o 
   8   0   6     7574.44     7430.54    197.12 o 
  10   0   6     6301.53     6581.08    185.07 o 
  12   0   6     2800.83     2633.87    103.79 o 
  14   0   6     2215.21     2399.20    102.48 o 
  16   0   6      103.75       67.14     30.49 o 
 -21   1   6      148.03      178.19     49.33 o 
 -19   1   6     1838.91     1896.07     43.57 o 
 -17   1   6      180.99      186.65     24.07 o 
 -15   1   6      912.26      973.07     25.38 o 
 -13   1   6       11.13       26.43      5.49 o 
 -11   1   6     2493.32     2723.40     34.36 o 
  -9   1   6      657.79      676.22     13.51 o 
  -7   1   6     1223.56     1236.86     18.72 o 
  -5   1   6       73.48      148.70      6.89 o 
  -3   1   6     4625.21     5060.00     53.11 o 
  -1   1   6      380.80      468.13     11.69 o 
   1   1   6     1960.98     2168.80     33.07 o 
   3   1   6      351.60      307.43     15.37 o 
   5   1   6     2160.25     2170.23     44.88 o 
   7   1   6       36.29       30.51     10.88 o 
   9   1   6     1198.80     1183.93     61.42 o 
  11   1   6      293.84      287.75     27.97 o 
  13   1   6      253.76      289.69     51.34 o 
  15   1   6      104.46      113.29     23.53 o 
 -22   2   6      137.18      172.30     25.11 o 
 -20   2   6      809.92      926.61     39.16 o 
 -18   2   6     2145.24     2126.71     57.16 o 
 -16   2   6     1144.53     1175.30     30.59 o 
 -14   2   6     2040.09     1950.94     39.37 o 
 -12   2   6       21.82       13.17      7.17 o 
 -10   2   6       67.23       64.40      8.37 o 
  -8   2   6    15130.31    15445.17    143.32 o 
  -6   2   6     1919.88     1783.08     25.51 o 
  -4   2   6    17252.05    17633.98    160.98 o 
  -2   2   6    17480.85    17293.68    177.66 o 
   0   2   6     3992.14     4189.28     92.51 o 
   2   2   6     3416.58     3105.98     42.74 o 
   4   2   6     6402.90     6635.60     96.88 o 
   6   2   6        6.98        0.49      8.24 o 
   8   2   6     6539.87     6771.24    105.09 o 
  10   2   6     2121.68     2213.17     51.78 o 
  12   2   6     1089.63     1088.94     45.76 o 
  14   2   6     3033.45     2985.77    113.80 o 
 -21   3   6        0.49      -17.81     20.09 o 
 -19   3   6       14.37       12.53     19.09 o 
 -17   3   6     2519.87     2561.92     95.58 o 
 -15   3   6       98.41      442.60     34.30 o 
 -13   3   6      605.54      678.26     23.13 o 
 -11   3   6       84.68       90.91     14.53 o 
  -9   3   6     4559.98     4427.99     67.70 o 
  -7   3   6     1098.60     1051.18     25.84 o 
  -5   3   6      767.17      839.58     13.96 o 
  -3   3   6      398.53      423.09     10.49 o 
  -1   3   6     1248.62     1190.63     21.79 o 
   1   3   6      977.08      978.10     19.62 o 
   3   3   6      319.07      292.62     15.37 o 
   5   3   6     1278.58     1263.37     33.34 o 
   7   3   6     1242.11     1217.54     37.32 o 
   9   3   6     2775.20     2661.46     56.95 o 
  11   3   6        5.29       -4.76     11.18 o 
  13   3   6      232.22      246.82     29.52 o 
  15   3   6       63.39       54.77     21.90 o 
 -20   4   6      281.11      301.38     28.82 o 
 -18   4   6     1934.74     2045.94     59.49 o 
 -16   4   6      322.09      355.96     24.75 o 
 -14   4   6      209.09      259.80     19.16 o 
 -12   4   6      170.07      219.40     17.07 o 
 -10   4   6     4569.28     4505.36     71.65 o 
  -8   4   6     2098.55     1984.02     49.63 o 
  -6   4   6    11454.37    12022.34    189.04 o 
  -4   4   6     4923.01     5012.66    120.12 o 
  -2   4   6     2020.88     2098.35     32.10 o 
   0   4   6     1257.37     1269.00     21.03 o 
   2   4   6     4787.80     4705.33    154.61 o 
   4   4   6     1468.51     1417.01     34.95 o 
   6   4   6     3409.29     3349.66     62.86 o 
   8   4   6     4139.54     4121.63     74.97 o 
  10   4   6      320.81      348.90     32.63 o 
  12   4   6     1808.75     1849.74     52.78 o 
  14   4   6     1008.14      940.98     64.09 o 
 -19   5   6     1027.75     1041.32     44.23 o 
 -17   5   6      425.20      428.59     32.74 o 
 -15   5   6       48.93       72.54     16.79 o 
 -13   5   6       23.18       18.88     13.71 o 
 -11   5   6      235.64      267.96     30.49 o 
  -9   5   6     2915.80     2813.82     66.24 o 
  -7   5   6       11.09        6.96     11.26 o 
  -5   5   6      744.98      723.43     29.23 o 
  -3   5   6        0.09       -6.04      6.80 o 
  -1   5   6     9783.33     9857.93    285.35 o 
   1   5   6      530.33      545.89     17.26 o 
   3   5   6      111.73       90.87     14.44 o 
   5   5   6      291.41      290.08     17.75 o 
   7   5   6      542.49      536.79     24.51 o 
   9   5   6        1.64       -3.98     11.15 o 
  11   5   6     1041.30     1081.75     37.22 o 
 -16   6   6      991.94      954.72     42.25 o 
 -14   6   6      727.05      702.74     35.16 o 
 -12   6   6      611.01      666.93     39.01 o 
 -10   6   6     3484.78     3491.03    115.71 o 
  -8   6   6        8.16       -2.58     10.86 o 
  -6   6   6      658.49      658.77     30.12 o 
  -4   6   6     3266.77     3111.25    150.35 o 
  -2   6   6       78.49       57.86     11.02 o 
   0   6   6     8862.93     8620.26    235.48 o 
   2   6   6     1965.05     1926.77     42.89 o 
   4   6   6     2538.42     2557.45     53.20 o 
   6   6   6     3288.79     3488.99     58.09 o 
   8   6   6      778.43      703.14     25.26 o 
  10   6   6      145.15      149.82     16.71 o 
 -15   7   6        0.97      -13.28     14.47 o 
 -13   7   6       90.48      129.88     26.81 o 
 -11   7   6      613.53      586.97     59.73 o 
  -9   7   6      492.67      474.85     28.83 o 
  -7   7   6     1362.90     1370.25     93.19 o 
  -5   7   6       19.85       19.24     14.37 o 
  -3   7   6      498.24      438.11     35.51 o 
  -1   7   6     1240.99     1213.54     43.31 o 
   1   7   6      701.61      647.94     25.36 o 
   3   7   6      308.16      316.23     26.36 o 
   5   7   6      160.08      161.84     28.73 o 
   7   7   6        0.02        3.48     14.21 o 
 -10   8   6       88.17      130.01     23.63 o 
  -8   8   6       15.59       20.65     14.85 o 
  -6   8   6      184.81      221.85     25.39 o 
  -4   8   6     2286.74     2232.32     64.52 o 
  -2   8   6     2363.73     2368.82     66.68 o 
   0   8   6     3804.56     3799.30     89.68 o 
   2   8   6      976.78     1078.72     62.43 o 
   4   8   6       18.28       25.69     16.64 o 
 -21   1   7     5591.56     5967.78    110.16 o 
 -19   1   7       90.45       97.42     14.01 o 
 -17   1   7    10505.56    10225.66    146.05 o 
 -15   1   7     1837.23     2086.23     43.04 o 
 -13   1   7       88.12      102.47      8.53 o 
 -11   1   7    18250.93    18816.09    173.24 o 
  -9   1   7      937.00      944.74     16.86 o 
  -7   1   7    10031.00     9898.85    141.22 o 
  -5   1   7    23886.11    24442.82    219.56 o 
  -3   1   7      339.06      391.83     11.19 o 
  -1   1   7      587.05      481.75     12.89 o 
   1   1   7      234.64      200.36     10.67 o 
   3   1   7      422.83      400.80     18.37 o 
   5   1   7     3791.98     3720.04     66.26 o 
   7   1   7     1042.21     1238.34     35.89 o 
   9   1   7     1484.02     1392.36     71.47 o 
  11   1   7     1195.33     1254.27     83.87 o 
  13   1   7     1067.46     1064.65     67.00 o 
  15   1   7      230.89      281.26     33.83 o 
 -22   2   7       81.46       65.87     19.17 o 
 -20   2   7       34.01       13.90     13.56 o 
 -18   2   7      116.47      126.53     14.97 o 
 -16   2   7       20.68       18.25      7.69 o 
 -14   2   7      157.57      169.02     12.48 o 
 -12   2   7       97.59      125.00     12.24 o 
 -10   2   7       37.50       18.33      6.21 o 
  -8   2   7       88.86       91.85      8.23 o 
  -6   2   7     2644.69     2583.91     32.82 o 
  -4   2   7        0.39       -3.45      4.16 o 
  -2   2   7      156.79      191.81     10.02 o 
   0   2   7      852.94      775.12     24.55 o 
   2   2   7     5860.49     5773.34     71.30 o 
   4   2   7     2307.56     2373.43     48.38 o 
   6   2   7      145.67      118.79     14.71 o 
   8   2   7      260.25      272.91     21.74 o 
  10   2   7     2607.19     2755.28     76.03 o 
  12   2   7     1962.41     1908.74    120.56 o 
  14   2   7        1.31       -2.18     17.31 o 
 -21   3   7      379.79      453.61     30.46 o 
 -19   3   7     2399.57     2249.89     93.75 o 
 -17   3   7      582.35      649.68     24.88 o 
 -15   3   7     5420.29     5336.30     83.75 o 
 -13   3   7     2187.98     2090.28     43.10 o 
 -11   3   7     6791.46     6641.97     95.03 o 
  -9   3   7     3489.94     3470.92     57.67 o 
  -7   3   7     1885.92     1883.94     32.40 o 
  -5   3   7     9305.23     9438.71    137.42 o 
  -3   3   7        8.62        3.43      5.46 o 
  -1   3   7     7066.99     7478.08    103.21 o 
   1   3   7      393.35      450.56     14.21 o 
   3   3   7       14.08        5.19      8.42 o 
   5   3   7      227.71      211.02     18.06 o 
   7   3   7      894.39      966.66     31.78 o 
   9   3   7     1345.46     1372.29     40.25 o 
  11   3   7     5045.38     5256.40     97.48 o 
  13   3   7      732.59      692.26     39.65 o 
 -20   4   7     1186.95     1112.89     67.62 o 
 -18   4   7      113.66      101.96     32.95 o 
 -16   4   7      717.06      711.00     37.66 o 
 -14   4   7       76.04       80.03     13.05 o 
 -12   4   7     4243.61     4269.19     71.14 o 
 -10   4   7       19.63       29.60      9.68 o 
  -8   4   7     1281.85     1282.29     38.83 o 
  -6   4   7      662.50      676.72     27.32 o 
  -4   4   7     5828.69     5565.15    115.41 o 
  -2   4   7       46.93       46.80      7.24 o 
   0   4   7        0.16       -1.95      7.97 o 
   2   4   7        2.30       -9.94      7.85 o 
   4   4   7     4078.99     4012.50    185.89 o 
   6   4   7       82.13       63.64     16.91 o 
   8   4   7      122.71      138.38     40.26 o 
  10   4   7      331.59      369.79     25.37 o 
  12   4   7     1109.24     1175.45     39.88 o 
 -19   5   7     2177.09     2299.18     67.66 o 
 -17   5   7      205.47      247.87     26.24 o 
 -15   5   7     2365.29     2500.62     67.05 o 
 -13   5   7     4134.67     4081.89     89.30 o 
 -11   5   7     2764.37     2833.92     68.51 o 
  -9   5   7     2717.95     2715.40     65.29 o 
  -7   5   7     3825.30     3718.95     79.42 o 
  -5   5   7       55.99       50.84     13.39 o 
  -3   5   7        9.17       18.77     11.16 o 
  -1   5   7     3815.58     3689.51    165.84 o 
   1   5   7      381.33      358.69     18.22 o 
   3   5   7     5503.53     5640.52     90.90 o 
   5   5   7      515.01      504.10     19.95 o 
   7   5   7      556.39      584.67     26.34 o 
   9   5   7      559.04      591.19     27.96 o 
  11   5   7      215.93      195.40     21.49 o 
 -16   6   7      423.17      472.31     30.73 o 
 -14   6   7       30.59       18.26     24.32 o 
 -12   6   7      331.63      304.88     27.67 o 
 -10   6   7      152.51      212.00     24.22 o 
  -8   6   7       95.02      107.08     17.75 o 
  -6   6   7       33.50       18.02     12.35 o 
  -4   6   7      958.43      974.03     37.06 o 
  -2   6   7       64.46       90.54     16.88 o 
   0   6   7      206.15      231.39     18.20 o 
   2   6   7      132.99       93.15     17.33 o 
   4   6   7     1140.98     1120.50     34.68 o 
   6   6   7        7.89       -5.49     10.89 o 
   8   6   7       23.45       20.01     13.55 o 
 -13   7   7     1571.20     1566.55     55.29 o 
 -11   7   7      168.82      164.40     23.56 o 
  -9   7   7      455.48      428.43     31.25 o 
  -7   7   7     2531.44     2342.95     83.94 o 
  -5   7   7      105.95      123.05     20.00 o 
  -3   7   7     3330.46     3285.76     93.09 o 
  -1   7   7      378.80      394.17     26.37 o 
   1   7   7      158.43      166.56     22.45 o 
   3   7   7      774.94      820.68     35.28 o 
   5   7   7       51.12       29.19     23.67 o 
   7   7   7       31.75       33.36     14.62 o 
 -10   8   7       28.84       20.77     17.33 o 
  -8   8   7       10.78       -6.06     13.38 o 
  -6   8   7       24.85       30.01     21.44 o 
  -4   8   7       24.53       16.97     14.67 o 
  -2   8   7      503.57      444.41     29.63 o 
   0   8   7       72.85       60.59     18.05 o 
   2   8   7      822.94      785.16     74.10 o 
 -22   0   8       59.03       44.48     25.01 o 
 -20   0   8     4963.50     5485.31    154.23 o 
 -18   0   8     2057.64     2138.33     81.20 o 
 -16   0   8      627.79      558.85     26.30 o 
 -14   0   8    10963.88    11262.80    180.85 o 
 -12   0   8     2216.99     2254.03     51.95 o 
 -10   0   8     1575.59     1536.71     28.38 o 
  -8   0   8    34934.94    34912.09    395.45 o 
  -6   0   8     1314.69     1442.69     28.32 o 
  -4   0   8    11600.95    11508.14    142.87 o 
  -2   0   8     1483.11     1377.20     32.38 o 
   0   0   8     4165.96     4565.62     68.43 o 
   2   0   8    14562.92    14594.57    227.78 o 
   4   0   8     5231.39     5597.14    160.61 o 
   6   0   8     4386.21     4225.88    136.77 o 
  10   0   8      213.52      188.74     38.38 o 
  12   0   8     1137.08     1090.78     71.71 o 
  14   0   8      856.27      926.78     68.73 o 
 -21   1   8     1135.38     1273.80     45.82 o 
 -19   1   8      120.49      122.05     15.95 o 
 -17   1   8      621.54      668.55     32.78 o 
 -15   1   8     1095.63     1093.81     39.52 o 
 -13   1   8      690.69      694.64     18.97 o 
 -11   1   8       31.96       17.02      5.28 o 
  -9   1   8       12.91        5.79      4.31 o 
  -7   1   8      540.70      536.09     11.89 o 
  -5   1   8      479.16      462.04     12.60 o 
  -3   1   8        7.51        5.74      5.25 o 
  -1   1   8     2206.31     2226.41     32.11 o 
   1   1   8      755.31      798.17     20.29 o 
   3   1   8        6.74       -3.83      8.02 o 
   5   1   8       67.67       50.64     12.38 o 
   7   1   8      749.45      721.85     36.53 o 
   9   1   8      418.93      425.84     32.95 o 
  11   1   8      188.53      181.55     27.40 o 
  13   1   8       12.12       -3.67     18.28 o 
 -22   2   8      187.00      178.09     50.34 o 
 -20   2   8     3403.88     3584.49     70.88 o 
 -18   2   8     3358.56     3425.46     64.68 o 
 -16   2   8      327.48      320.46     18.62 o 
 -14   2   8     7482.62     7586.44     91.84 o 
 -12   2   8      315.32      279.99     12.67 o 
 -10   2   8     2841.79     2872.41     54.23 o 
  -8   2   8     5236.49     5000.62     55.70 o 
  -6   2   8     6566.38     6771.63     71.25 o 
  -4   2   8    16971.17    16904.25    158.42 o 
  -2   2   8     9488.20     9634.13    181.27 o 
   0   2   8     1765.93     1721.66     32.76 o 
   2   2   8     2865.05     2748.43     59.14 o 
   4   2   8     1282.57     1271.55     34.94 o 
   6   2   8     1452.46     1455.04     39.68 o 
   8   2   8     6306.99     6555.60    107.70 o 
  10   2   8     1773.80     1902.54     95.48 o 
  12   2   8     1419.06     1433.04     57.37 o 
 -21   3   8      341.97      385.71     40.08 o 
 -19   3   8      943.34      936.95     40.46 o 
 -17   3   8       53.85       21.25     11.83 o 
 -15   3   8       10.90        2.66      7.52 o 
 -13   3   8      764.40      765.28     21.83 o 
 -11   3   8     1200.68     1185.82     26.33 o 
  -9   3   8      369.92      317.25     13.71 o 
  -7   3   8      303.49      275.41     12.68 o 
  -5   3   8       38.27       26.98      8.41 o 
  -3   3   8       94.62       97.49      9.38 o 
  -1   3   8     6058.15     6156.27     97.27 o 
   1   3   8     7079.42     7004.57    220.35 o 
   3   3   8      855.30      795.21     27.37 o 
   5   3   8      723.40      649.62     26.17 o 
   7   3   8     1060.30     1026.65     34.21 o 
   9   3   8      845.02      861.63     33.38 o 
  11   3   8       74.96       76.50     16.98 o 
 -20   4   8     1128.88     1231.16     73.03 o 
 -18   4   8     1589.22     1632.82     52.39 o 
 -16   4   8     3319.13     3153.39     61.45 o 
 -14   4   8     2513.32     2705.51     54.23 o 
 -12   4   8       10.23        2.13      8.43 o 
 -10   4   8     4343.40     4422.52     72.81 o 
  -8   4   8      132.32      117.98     15.21 o 
  -6   4   8     4391.95     4359.50    102.06 o 
  -4   4   8     9352.05     9270.84    129.79 o 
  -2   4   8     2684.86     2697.12     62.84 o 
   0   4   8     4266.60     4117.34    135.96 o 
   2   4   8     2291.22     2187.53     76.15 o 
   4   4   8     2967.78     3010.39    137.45 o 
   6   4   8     1054.73     1070.10     34.81 o 
   8   4   8     3838.64     3622.07    128.47 o 
  10   4   8      260.04      274.43     24.68 o 
 -19   5   8      543.01      586.61     33.83 o 
 -17   5   8      658.90      655.07     34.59 o 
 -15   5   8       29.08        7.94     10.73 o 
 -13   5   8      552.58      549.96     31.73 o 
 -11   5   8       33.46       19.61     13.96 o 
  -9   5   8     1186.78     1119.35     39.51 o 
  -7   5   8     2017.27     2014.64     98.25 o 
  -5   5   8     2318.01     2312.42     46.14 o 
  -3   5   8       60.80       49.99     14.47 o 
  -1   5   8       97.54       82.87     12.11 o 
   1   5   8      447.63      418.74     20.39 o 
   3   5   8      665.37      620.02     21.67 o 
   5   5   8        2.95       -6.59     10.55 o 
   7   5   8      862.01      800.22     31.76 o 
   9   5   8      274.27      266.40     29.46 o 
 -16   6   8      926.10      900.83     41.56 o 
 -14   6   8      873.47      874.55     77.39 o 
 -12   6   8     2262.84     2228.97    116.16 o 
 -10   6   8     4131.36     4058.75    129.36 o 
  -8   6   8      534.22      554.85     29.60 o 
  -6   6   8      821.27      858.09     35.90 o 
  -4   6   8      695.07      681.39     32.21 o 
  -2   6   8      511.03      519.74     28.48 o 
   0   6   8     3098.22     3054.83    152.22 o 
   2   6   8     4720.02     4634.10     80.47 o 
   4   6   8     1230.16     1186.74     60.86 o 
   6   6   8     3117.14     3255.95     68.85 o 
   8   6   8       28.19       11.81     13.94 o 
 -13   7   8      491.02      488.95     32.26 o 
 -11   7   8      265.87      255.40     28.22 o 
  -9   7   8       25.21       18.34     14.28 o 
  -7   7   8       45.33       18.54     26.33 o 
  -5   7   8       89.20       82.63     18.00 o 
  -3   7   8       69.37       60.36     17.49 o 
  -1   7   8        3.40       -0.76     13.06 o 
   1   7   8        0.19       -5.09     13.30 o 
   3   7   8        0.61       -0.94     14.33 o 
   5   7   8      130.20      127.00     23.05 o 
  -8   8   8      797.48      857.68     40.94 o 
  -6   8   8     1424.64     1466.48    111.27 o 
  -4   8   8      551.72      502.59     38.63 o 
  -2   8   8      494.53      565.31     33.27 o 
 -21   1   9      163.25      284.78     28.62 o 
 -19   1   9      321.57      359.13     22.70 o 
 -17   1   9     2494.72     2634.87     53.64 o 
 -15   1   9     1687.27     1678.80     39.45 o 
 -13   1   9       15.50        6.95      8.20 o 
 -11   1   9     2817.90     2713.28     42.81 o 
  -9   1   9      625.44      610.03     14.64 o 
  -7   1   9      766.85      697.40     15.86 o 
  -5   1   9     7893.97     8096.46     84.30 o 
  -3   1   9      363.74      341.03     15.57 o 
  -1   1   9    22490.41    22659.83    264.20 o 
   1   1   9      126.69      103.60     10.73 o 
   3   1   9     2993.55     3045.67     59.42 o 
   5   1   9     2327.18     2313.68     68.50 o 
   7   1   9      115.21       51.16     39.63 o 
   9   1   9     2147.52     2225.88     71.50 o 
  11   1   9      687.05      772.11     44.24 o 
 -22   2   9        0.06       -5.27     13.99 o 
 -20   2   9      454.44      471.18     24.23 o 
 -18   2   9      183.82      192.29     29.29 o 
 -16   2   9     1885.91     1841.58     43.50 o 
 -14   2   9       10.34        7.26      9.00 o 
 -12   2   9       20.45        4.95      6.81 o 
 -10   2   9     4356.13     4222.86     59.06 o 
  -8   2   9     7723.96     7962.02    100.49 o 
  -6   2   9      732.10      811.23     17.78 o 
  -4   2   9      411.12      400.18     13.24 o 
  -2   2   9      922.69      909.31     22.28 o 
   0   2   9      202.05      196.58     13.47 o 
   2   2   9      759.19      749.88     27.05 o 
   4   2   9        7.46       -2.80     10.07 o 
   6   2   9      425.79      405.37     23.19 o 
   8   2   9      418.97      456.95     25.53 o 
  10   2   9     1470.37     1703.17     85.08 o 
  12   2   9      396.02      461.52     59.03 o 
 -21   3   9      858.07      846.27     55.43 o 
 -19   3   9     1074.42     1030.90     35.01 o 
 -17   3   9      937.48      989.25     33.16 o 
 -15   3   9      587.92      547.59     19.75 o 
 -13   3   9        9.12       -2.67      7.16 o 
 -11   3   9      858.47      850.30     22.67 o 
  -9   3   9      154.47      164.81     12.98 o 
  -7   3   9    14355.67    14837.15    257.38 o 
  -5   3   9     5644.25     5725.22     92.13 o 
  -3   3   9     1743.33     1768.69     35.75 o 
  -1   3   9     4004.16     3989.74     93.05 o 
   1   3   9      552.64      455.11     21.11 o 
   3   3   9     1048.64     1026.18     32.66 o 
   5   3   9      624.83      658.90     27.55 o 
   7   3   9     1223.48     1354.23     56.70 o 
   9   3   9     2581.06     2605.44     84.80 o 
  11   3   9      980.09     1028.43     58.30 o 
 -20   4   9      220.88      134.41     23.96 o 
 -18   4   9      268.74      257.71     22.59 o 
 -16   4   9     1057.33     1039.78     28.58 o 
 -14   4   9     1136.76     1189.17     29.70 o 
 -12   4   9      463.96      381.41     16.63 o 
 -10   4   9      182.26      208.98     15.88 o 
  -8   4   9     1388.45     1375.27     33.91 o 
  -6   4   9      133.58      170.74     18.64 o 
  -4   4   9     1770.75     1714.92     37.82 o 
  -2   4   9      160.47      149.34     19.74 o 
   0   4   9      939.18      850.56     53.76 o 
   2   4   9      583.76      513.45     23.28 o 
   4   4   9     1918.70     1879.41     47.14 o 
   6   4   9      885.89      897.96     33.74 o 
   8   4   9      330.58      387.26     57.51 o 
  10   4   9       69.07       65.89     17.51 o 
 -17   5   9        5.06      -18.89     12.59 o 
 -15   5   9      664.93      643.14     32.99 o 
 -13   5   9      753.67      730.89     27.60 o 
 -11   5   9     1011.05      913.69     36.70 o 
  -9   5   9      283.72      317.16     19.81 o 
  -7   5   9     1290.43     1263.41     51.75 o 
  -5   5   9      216.05      263.07     18.60 o 
  -3   5   9      988.11      917.49     36.55 o 
  -1   5   9     2909.06     2903.90     72.08 o 
   1   5   9     2300.84     2313.10     55.16 o 
   3   5   9     2602.12     2490.29    134.62 o 
   5   5   9      491.96      452.74     25.17 o 
   7   5   9      259.42      287.90     38.73 o 
 -16   6   9     1528.60     1705.75     57.88 o 
 -14   6   9       33.81       44.11     16.97 o 
 -12   6   9      685.20      712.00     35.30 o 
 -10   6   9      502.16      489.31     28.74 o 
  -8   6   9      822.07      749.99     35.14 o 
  -6   6   9      649.88      541.98     33.40 o 
  -4   6   9       18.27        4.90     12.17 o 
  -2   6   9      738.52      719.56     57.09 o 
   0   6   9     1315.99     1322.76     96.62 o 
   2   6   9      862.99      782.26     67.97 o 
   4   6   9      293.72      290.46     39.21 o 
   6   6   9      265.96      300.07     27.42 o 
 -13   7   9      679.76      610.19     35.23 o 
 -11   7   9      135.31      196.47     32.98 o 
  -9   7   9      696.91      779.58     37.83 o 
  -7   7   9        4.89        8.60     13.89 o 
  -5   7   9      404.96      440.12     29.79 o 
  -3   7   9     1494.62     1468.58    109.33 o 
  -1   7   9      653.55      628.35     40.12 o 
   1   7   9      852.32      783.47     39.03 o 
   3   7   9     1360.72     1490.09     84.84 o 
 -22   0  10      936.73      927.89     58.34 o 
 -20   0  10     3709.38     3771.77    123.95 o 
 -18   0  10     6328.71     6281.76    171.55 o 
 -16   0  10     3577.18     3535.99    112.94 o 
 -14   0  10     9687.24     9408.77    249.88 o 
 -12   0  10      386.05      345.79     20.52 o 
 -10   0  10     6943.66     6943.15    121.43 o 
  -8   0  10      208.00      162.28     22.38 o 
  -6   0  10     4709.31     5026.47     74.51 o 
  -4   0  10    10335.92     9803.19    145.56 o 
  -2   0  10     3887.36     3755.91     61.73 o 
   0   0  10     4201.45     4200.75     85.64 o 
   2   0  10     3027.89     3238.54    111.14 o 
   4   0  10      746.31      721.76     51.34 o 
   6   0  10       56.74      117.09     32.01 o 
   8   0  10      851.39      984.29     67.35 o 
  10   0  10      479.94      561.99     55.43 o 
 -21   1  10      643.17      667.65     35.23 o 
 -19   1  10      313.93      299.36     53.70 o 
 -17   1  10      107.63      112.34     15.62 o 
 -15   1  10      116.05      105.87     16.48 o 
 -13   1  10     3620.84     3544.58     64.66 o 
 -11   1  10     1096.73     1096.52     30.22 o 
  -9   1  10      495.22      471.31     13.64 o 
  -7   1  10     1008.64     1000.23     20.57 o 
  -5   1  10     2629.66     2649.18     37.82 o 
  -3   1  10      154.95      147.35     11.14 o 
  -1   1  10     2410.15     2465.02     41.47 o 
   1   1  10       91.10      134.67     16.96 o 
   3   1  10     1607.15     1539.66     40.83 o 
   5   1  10      604.67      577.23     26.86 o 
   7   1  10      168.14      147.29     25.71 o 
   9   1  10      375.10      339.08     49.37 o 
  11   1  10        3.76       39.08     23.19 o 
 -20   2  10     2952.53     3026.73     68.79 o 
 -18   2  10     1141.29     1085.28     49.98 o 
 -16   2  10     3311.13     3382.08     64.82 o 
 -14   2  10     6976.70     6861.84    104.30 o 
 -12   2  10      847.75      778.44     26.56 o 
 -10   2  10     8583.95     8787.84    103.81 o 
  -8   2  10     3609.43     3476.06     51.26 o 
  -6   2  10     1017.54      969.11     21.69 o 
  -4   2  10     8996.12     8891.96    131.40 o 
  -2   2  10      220.15      218.94     14.69 o 
   0   2  10      889.26      838.55     28.23 o 
   2   2  10      624.07      625.09     25.83 o 
   4   2  10        5.06        3.27     11.04 o 
   6   2  10     1919.47     1996.79     51.27 o 
   8   2  10     1711.92     1950.70    125.17 o 
  10   2  10      219.04      231.13     32.85 o 
 -19   3  10     1014.28      928.66     33.80 o 
 -17   3  10     1569.73     1533.55     42.25 o 
 -15   3  10        0.04      -10.56      9.13 o 
 -13   3  10     1321.44     1258.53     29.23 o 
 -11   3  10      183.60      196.97     14.51 o 
  -9   3  10        9.45       14.40      8.96 o 
  -7   3  10      673.16      630.13     19.78 o 
  -5   3  10     3592.41     3550.20     60.81 o 
  -3   3  10      147.13      122.41     13.73 o 
  -1   3  10      293.98      267.44     20.07 o 
   1   3  10      244.94      256.53     23.44 o 
   3   3  10     1311.90     1278.81     38.22 o 
   5   3  10      126.35       93.36     20.60 o 
   7   3  10      312.19      363.88     27.48 o 
   9   3  10        2.11        9.16     14.19 o 
 -18   4  10      205.16      200.40     28.02 o 
 -16   4  10     2922.12     3126.75     64.80 o 
 -14   4  10     4000.68     3879.43     60.91 o 
 -12   4  10     3486.82     3493.94     55.85 o 
 -10   4  10     4268.84     4440.30     64.91 o 
  -8   4  10     2539.40     2523.92     74.21 o 
  -6   4  10      276.66      297.66     21.62 o 
  -4   4  10     1836.84     1795.12     63.42 o 
  -2   4  10      445.08      416.60     25.72 o 
   0   4  10      615.38      620.26     58.34 o 
   2   4  10      887.69      835.98     30.77 o 
   4   4  10       80.12       88.12     16.48 o 
   6   4  10     1999.64     2004.68     81.02 o 
   8   4  10        5.91       -5.20     13.38 o 
 -17   5  10      719.04      814.04     39.47 o 
 -15   5  10       14.37       -0.77      9.76 o 
 -13   5  10        1.73       -8.70     10.05 o 
 -11   5  10      180.91      156.20     28.96 o 
  -9   5  10      241.59      316.99     21.64 o 
  -7   5  10      280.39      256.96     23.41 o 
  -5   5  10        2.37       -1.70     12.31 o 
  -3   5  10      389.96      396.17     25.80 o 
  -1   5  10       83.55       60.15     16.92 o 
   1   5  10      810.84      789.38    105.00 o 
   3   5  10      148.36      151.22     25.55 o 
   5   5  10      363.43      398.91     36.44 o 
 -14   6  10      364.46      395.29     27.38 o 
 -12   6  10     2125.40     2120.55     88.64 o 
 -10   6  10      374.45      363.08     37.15 o 
  -8   6  10      731.52      806.95     29.14 o 
  -6   6  10     2049.50     2023.42     60.50 o 
  -4   6  10      354.38      337.01     50.58 o 
  -2   6  10     2064.78     2078.01     85.99 o 
   0   6  10     1342.28     1242.83    130.19 o 
   2   6  10       31.94       22.64     16.93 o 
   4   6  10      885.97      872.29     59.48 o 
 -11   7  10       35.00       27.02     14.13 o 
  -9   7  10       10.00       -9.82     16.87 o 
  -7   7  10      582.49      573.96     33.38 o 
  -5   7  10      193.57      197.55     26.40 o 
  -3   7  10      778.90      798.60     45.24 o 
  -1   7  10       74.47       86.38     21.39 o 
 -21   1  11       41.41       41.13     17.60 o 
 -19   1  11     3182.29     3021.47     90.63 o 
 -17   1  11      422.65      427.31     22.16 o 
 -15   1  11      610.87      581.02     24.08 o 
 -13   1  11     3666.35     3628.74     65.70 o 
 -11   1  11      293.72      201.22     17.06 o 
  -9   1  11      187.11      190.86     13.72 o 
  -7   1  11     3605.46     3558.35     47.27 o 
  -5   1  11      998.82      907.57     21.26 o 
  -3   1  11     1935.68     1872.66     32.51 o 
  -1   1  11    17204.55    17534.30    191.39 o 
   1   1  11       86.58      104.54     15.49 o 
   3   1  11     7071.21     7069.02    116.02 o 
   5   1  11      643.71      662.48     37.87 o 
   7   1  11       98.08       94.07     34.57 o 
   9   1  11     2814.00     2943.72     90.24 o 
 -20   2  11       11.24        3.36     12.23 o 
 -18   2  11      108.59       49.51     20.96 o 
 -16   2  11     3847.26     3750.35     70.76 o 
 -14   2  11      252.38      263.19     34.91 o 
 -12   2  11       20.37       -6.95      8.59 o 
 -10   2  11       32.94       24.97      8.83 o 
  -8   2  11     2229.23     2242.69     39.73 o 
  -6   2  11       56.57       55.49     10.21 o 
  -4   2  11     1210.27     1185.17     27.74 o 
  -2   2  11      120.32      134.46     18.39 o 
   0   2  11      465.34      437.53     22.40 o 
   2   2  11      107.37      115.57     16.77 o 
   4   2  11      786.44      796.19     31.76 o 
   6   2  11       42.24       57.48     16.28 o 
   8   2  11      378.39      441.97     40.30 o 
 -19   3  11     1655.50     1558.89     67.73 o 
 -17   3  11     1473.58     1542.10     43.37 o 
 -15   3  11     2648.92     2605.99     56.90 o 
 -13   3  11      392.65      400.89     21.27 o 
 -11   3  11     2178.75     2025.22     38.72 o 
  -9   3  11       67.09       51.52     10.03 o 
  -7   3  11     2582.95     2523.37     65.79 o 
  -5   3  11      540.21      503.22     21.26 o 
  -3   3  11     1315.62     1231.00     67.83 o 
  -1   3  11     3900.42     3751.28    145.91 o 
   1   3  11     1285.63     1353.48     39.55 o 
   3   3  11     5726.70     5689.92     98.57 o 
   5   3  11     2468.40     2450.97     82.16 o 
   7   3  11      830.33      885.42     52.34 o 
 -18   4  11      685.52      748.34     31.12 o 
 -16   4  11      685.15      664.46     28.74 o 
 -14   4  11      799.45      815.39     30.95 o 
 -12   4  11     3588.42     3788.95     60.12 o 
 -10   4  11     1525.67     1467.75     33.30 o 
  -8   4  11       59.19       40.17     11.06 o 
  -6   4  11      270.96      268.51     19.46 o 
  -4   4  11     3344.06     3290.85    208.69 o 
  -2   4  11      341.13      342.05     27.30 o 
   0   4  11       50.22       11.72     15.18 o 
   2   4  11      216.34      242.15     28.17 o 
   4   4  11      149.52      159.39     20.77 o 
   6   4  11      605.25      674.80     31.82 o 
 -17   5  11      444.96      445.64     35.80 o 
 -15   5  11      976.48      934.41     28.94 o 
 -13   5  11      223.88      240.41     26.98 o 
 -11   5  11      701.85      678.41     34.59 o 
  -9   5  11      613.83      547.90     23.99 o 
  -7   5  11      432.22      369.53     41.56 o 
  -5   5  11     1529.16     1520.73     70.95 o 
  -3   5  11     3029.11     2985.98    122.78 o 
  -1   5  11      659.18      625.83     38.70 o 
   1   5  11     2673.91     2603.03     75.48 o 
   3   5  11     1262.75     1214.21     66.90 o 
 -14   6  11       74.39      106.53     17.33 o 
 -12   6  11     1697.73     1736.61     46.33 o 
 -10   6  11        7.27      -13.46     10.52 o 
  -8   6  11      110.51       98.09     20.11 o 
  -6   6  11      269.21      291.27     28.75 o 
  -4   6  11     1516.37     1509.69     53.74 o 
  -2   6  11        1.40      -14.98     13.25 o 
   0   6  11      119.93      155.71     25.00 o 
 -20   0  12      309.98      292.53     43.58 o 
 -18   0  12       18.26       29.65     23.42 o 
 -16   0  12     5792.60     6066.14    171.14 o 
 -14   0  12     1466.90     1420.52     68.11 o 
 -12   0  12        8.14        3.88     11.74 o 
 -10   0  12     6014.89     6083.78    119.66 o 
  -8   0  12     1047.43     1042.46     38.23 o 
  -6   0  12     1042.13     1023.30     43.62 o 
  -4   0  12     8891.38     8893.91    128.13 o 
  -2   0  12        4.67       -4.94      9.37 o 
   0   0  12     5117.37     5394.75    161.09 o 
   2   0  12      640.18      725.09     52.24 o 
   4   0  12       36.29       16.14     26.26 o 
   6   0  12      746.35      832.62     62.98 o 
 -19   1  12      278.99      376.43     33.09 o 
 -17   1  12       11.32        6.09     14.97 o 
 -15   1  12        1.33       -7.28      9.31 o 
 -13   1  12      859.48      819.75     28.90 o 
 -11   1  12        9.12        2.12      9.11 o 
  -9   1  12      454.75      376.44     19.76 o 
  -7   1  12     1700.91     1650.10     34.82 o 
  -5   1  12       33.89       21.39      8.45 o 
  -3   1  12      452.41      471.00     16.51 o 
  -1   1  12      549.72      593.04     20.84 o 
   1   1  12        0.70      -11.10     10.29 o 
   3   1  12       30.85       21.56     13.49 o 
   5   1  12       13.91        5.84     16.53 o 
   7   1  12       48.53       47.06     22.95 o 
 -20   2  12      331.91      368.50     33.71 o 
 -18   2  12      314.61      328.11     36.80 o 
 -16   2  12     1775.00     1909.78     62.62 o 
 -14   2  12      694.43      608.76     25.99 o 
 -12   2  12      297.50      304.16     51.80 o 
 -10   2  12     3470.62     3521.23     69.19 o 
  -8   2  12        5.55       -7.86      7.59 o 
  -6   2  12     1358.76     1407.04     33.16 o 
  -4   2  12     1528.43     1484.15     49.08 o 
  -2   2  12      488.62      490.58     31.61 o 
   0   2  12     1975.38     2039.82     72.14 o 
   2   2  12     2395.20     2498.06     94.08 o 
   4   2  12       22.10       13.87     14.61 o 
   6   2  12     1392.78     1515.50     47.56 o 
 -19   3  12       33.91       12.66     12.83 o 
 -17   3  12      775.08      804.60     32.16 o 
 -15   3  12        0.07       -2.71     11.68 o 
 -13   3  12      100.55      101.00     15.83 o 
 -11   3  12        0.69       -6.32      9.67 o 
  -9   3  12      390.99      396.69     17.29 o 
  -7   3  12       10.86        5.90      8.24 o 
  -5   3  12      765.52      698.61     26.15 o 
  -3   3  12       55.95       33.75     15.75 o 
  -1   3  12      958.11     1037.48     43.49 o 
   1   3  12      346.87      344.87     26.03 o 
   3   3  12      522.17      556.11     28.08 o 
   5   3  12       12.66       34.14     16.28 o 
 -16   4  12      261.20      332.42     29.42 o 
 -14   4  12       87.03       52.87     14.58 o 
 -12   4  12     1944.77     1899.86     40.12 o 
 -10   4  12      136.35      127.46     14.26 o 
  -8   4  12     1700.02     1686.35     44.03 o 
  -6   4  12     1131.41     1149.71     73.10 o 
  -4   4  12      332.60      326.57     61.73 o 
  -2   4  12     1414.75     1440.22     52.10 o 
   0   4  12     1638.18     1731.60    124.61 o 
   2   4  12      251.40      277.97     31.16 o 
   4   4  12      478.24      486.53     33.92 o 
 -15   5  12      582.17      608.90     29.27 o 
 -13   5  12      228.81      223.66     21.03 o 
 -11   5  12      272.01      251.61     21.23 o 
  -9   5  12      671.74      648.52     26.98 o 
  -7   5  12     1782.80     1830.97     58.05 o 
  -5   5  12      270.18      327.91     46.46 o 
  -3   5  12      330.28      356.41     34.50 o 
  -1   5  12       57.27       34.97     23.77 o 
   1   5  12      789.15      736.93     49.51 o 
 -10   6  12       98.45      175.95     26.81 o 
  -8   6  12      852.55      795.78     39.42 o 
  -6   6  12     1360.35     1396.62    154.09 o 
  -4   6  12      186.36      185.90     26.45 o 
  -2   6  12      936.76      925.56     44.86 o 
 -19   1  13     4357.28     4518.85    104.70 o 
 -17   1  13      431.20      331.04     36.62 o 
 -15   1  13     2936.77     2991.46    111.34 o 
 -13   1  13     4089.10     4059.23     75.06 o 
 -11   1  13     2431.45     2357.87     79.17 o 
  -9   1  13      544.06      536.27     24.28 o 
  -7   1  13     5779.58     5563.61    100.86 o 
  -5   1  13        4.92        1.66      7.33 o 
  -3   1  13     1502.99     1508.07     33.98 o 
  -1   1  13     2447.31     2583.57     56.25 o 
   1   1  13       27.63        8.77     12.46 o 
   3   1  13     2828.26     2977.48     94.96 o 
   5   1  13       22.71       12.80     20.03 o 
 -18   2  13       76.53       94.95     42.27 o 
 -16   2  13       57.79       64.39     15.50 o 
 -14   2  13      717.14      729.25     29.69 o 
 -12   2  13     1382.78     1293.84     38.53 o 
 -10   2  13      553.96      515.15     24.17 o 
  -8   2  13      285.84      260.39     20.88 o 
  -6   2  13       18.30        2.16      9.18 o 
  -4   2  13      910.44      865.45     29.69 o 
  -2   2  13      783.26      744.76     39.21 o 
   0   2  13       72.59       67.30     15.53 o 
   2   2  13       35.65       12.58     13.63 o 
   4   2  13        4.51      -18.03     13.98 o 
 -17   3  13      123.12       84.98     24.39 o 
 -15   3  13     4595.55     4569.45     84.89 o 
 -13   3  13     3617.52     3675.58     72.44 o 
 -11   3  13     1801.05     1681.64     71.88 o 
  -9   3  13     4091.00     4158.90     76.89 o 
  -7   3  13       37.01       40.23     15.78 o 
  -5   3  13      602.27      611.52     32.68 o 
  -3   3  13      384.96      364.48     29.12 o 
  -1   3  13      829.43      823.36     60.25 o 
   1   3  13      283.15      350.70     47.63 o 
   3   3  13     2305.86     2444.25     60.68 o 
 -16   4  13       54.56       22.27     14.06 o 
 -14   4  13      355.25      349.16     26.57 o 
 -12   4  13     2026.51     2074.18     55.49 o 
 -10   4  13        0.17       -8.33     10.34 o 
  -8   4  13       16.97       -2.74     10.60 o 
  -6   4  13      357.71      351.35     28.46 o 
  -4   4  13     1548.65     1554.76     81.03 o 
  -2   4  13       20.87       -3.40     14.79 o 
   0   4  13        6.44       -6.31     15.86 o 
   2   4  13      251.81      225.76     30.68 o 
 -13   5  13      341.13      533.44     81.03 o 
 -11   5  13     1610.00     1502.26     61.07 o 
  -9   5  13     2170.02     2456.99    131.61 o 
  -7   5  13      138.60      148.78     23.56 o 
  -5   5  13     1990.91     2016.32    156.90 o 
  -3   5  13      725.58      707.75     39.21 o 
  -1   5  13      134.82      164.13     26.47 o 
 -18   0  14      142.43      125.34     35.34 o 
 -16   0  14     1756.85     1829.66     86.05 o 
 -14   0  14        4.11      -16.56     19.68 o 
 -12   0  14     1581.38     1677.64     79.47 o 
 -10   0  14     2015.44     2162.45     90.21 o 
  -8   0  14      171.45      173.31     22.77 o 
  -6   0  14     1300.00     1334.38     47.45 o 
  -4   0  14      429.68      467.81     29.09 o 
  -2   0  14      885.52      884.10     58.62 o 
   0   0  14      396.22      448.77     44.34 o 
   2   0  14     1854.26     1755.11     87.79 o 
 -17   1  14       38.48       33.27     18.20 o 
 -15   1  14        0.25      -11.00     14.44 o 
 -13   1  14      581.32      560.66     32.95 o 
 -11   1  14      315.67      297.83     30.21 o 
  -9   1  14      577.27      525.22     25.13 o 
  -7   1  14       54.48       36.61     12.39 o 
  -5   1  14     1520.49     1506.48     35.60 o 
  -3   1  14       85.78       60.13     13.96 o 
  -1   1  14      354.53      339.76     25.15 o 
   1   1  14       24.41       18.22     17.39 o 
   3   1  14      208.92      165.29     27.21 o 
 -16   2  14     1871.88     1887.32     50.70 o 
 -14   2  14        7.55       -9.84     11.52 o 
 -12   2  14     1407.47     1520.51     66.60 o 
 -10   2  14      552.11      520.47     25.62 o 
  -8   2  14        7.68       -0.18     11.72 o 
  -6   2  14      787.40      755.37     36.73 o 
  -4   2  14      219.25      181.67     24.45 o 
  -2   2  14      668.33      652.06     35.31 o 
   0   2  14     3465.53     3606.33    100.21 o 
   2   2  14     1040.63     1092.09     47.24 o 
 -15   3  14      636.04      557.15     27.86 o 
 -13   3  14      186.69      190.20     21.00 o 
 -11   3  14       46.37       10.12     13.08 o 
  -9   3  14      381.31      341.13     23.92 o 
  -7   3  14      576.40      527.64     31.79 o 
  -5   3  14       80.95       72.70     34.37 o 
  -3   3  14      178.37      209.59     27.24 o 
  -1   3  14     1201.34     1151.22     49.14 o 
 -12   4  14      450.06      423.07     26.19 o 
 -10   4  14      128.62      105.55     22.43 o 
  -8   4  14       21.09       13.66     15.59 o 
  -6   4  14     1368.05     1299.66     88.51 o 
  -4   4  14       54.73       43.21     19.02 o 
  -2   4  14      787.04      791.89     42.22 o 
 -15   1  15     2766.61     3045.13     86.85 o 
 -13   1  15      471.16      458.99     31.67 o 
 -11   1  15     1692.67     1761.71     48.02 o 
  -9   1  15     1806.77     1751.05     47.29 o 
  -7   1  15      643.84      623.25     27.67 o 
  -5   1  15      455.95      430.98     29.52 o 
  -3   1  15      495.73      523.36     33.88 o 
  -1   1  15       54.63       48.52     15.68 o 
 -14   2  15      733.68      650.03     41.03 o 
 -12   2  15      324.40      324.39     27.25 o 
 -10   2  15       23.84       17.53     13.12 o 
  -8   2  15     1253.47     1115.95     37.58 o 
  -6   2  15      915.31     1004.04     65.20 o 
  -4   2  15      978.20     1088.71     69.91 o 
  -2   2  15       30.93       10.24     16.70 o 
 -13   3  15      307.25      364.61     33.58 o 
 -11   3  15      382.48      354.88     27.28 o 
  -9   3  15     1622.51     1686.77     58.57 o 
  -7   3  15      384.54      373.46     50.79 o 
  -5   3  15      745.35      769.48     40.46 o 
 -12   0  16     4805.92     4668.83    154.51 o 
 -10   0  16      255.78      294.33     45.73 o 
  -8   0  16     1101.25     1095.91     64.58 o 
  -6   0  16     1168.89     1248.34     66.58 o 
 -11   1  16      103.95       86.81     23.56 o 
  -9   1  16      625.60      561.63     27.92 o 
  -7   1  16      223.21      196.00     22.07 o 
                                                 
